# Supplementary material for: 2-Methyl-4-(4-nitro­phen­yl)but-3-yn-2-ol: crystal structure, Hirshfeld surface analysis and computational chemistry study
Source: Acta Crystallogr E Crystallogr Commun. 2019 Jul 23;75(Pt 8):1232–8. doi: 10.1107/S2056989019010284 (PMC6690440; doi:10.1107/S2056989019010284)
Supplement: Supplementary file 1 [file e-75-01232-sup1.cif]

##############################################################################
#                                                                            #
# This CIF contains the data in a paper accepted for publication in          #
# Acta Crystallographica Section E. It conforms to the requirements of       #
# Notes for Authors for Acta Crystallographica Section E, and has been       #
# peer reviewed under the auspices of the IUCr Commission on Journals.       #
#                                                                            #
# Full details of the Crystallographic Information File format               #
# are given in the paper "The Crystallographic Information File (CIF):       #
# a New Standard Archive File for Crystallography" by S. R. Hall, F. H.      #
# Allen and I. D. Brown [Acta Cryst. (1991), A47, 655-685].                  #
#                                                                            #
# The current version of the core CIF dictionary is obtainable from          #
# ftp://ftp.iucr.org/pub/cif_core.dic.                                       #
#                                                                            #
# Software is freely available for graphical display of the structure(s)     #
# in this CIF. For information consult the CIF software page                 #
# http://www.iucr.org/resources/cif/software.                                #
#                                                                            #
# This file may be used for bona fide research purposes within the           #
# scientific community so long as proper attribution is given to the journal # 
# article from which it was obtained.                                        #
#                                                                            #
##############################################################################
data_I
_audit_creation_method     'SHELXL-2018/3'
_database_code_depnum_ccdc_archive     'CCDC  1941466'
_chemical_name_systematic
;
2-Methyl-4-(4-nitrophenyl)but-3-yn-2-ol
;
_chemical_name_common     ?
_chemical_formula_moiety     'C11 H11 N O3'
_chemical_formula_sum     'C11 H11 N O3'
_chemical_formula_iupac     'C11 H11 N O3'
_chemical_formula_weight     205.21
_chemical_melting_point     ?
_space_group_crystal_system     trigonal
_space_group_name_H-M_alt     'R -3 :H'
_space_group_name_Hall     '-R 3'
loop_
    _space_group_symop_operation_xyz
    'x, y, z'
    '-y, x-y, z'
    '-x+y, -x, z'
    'x+2/3, y+1/3, z+1/3'
    '-y+2/3, x-y+1/3, z+1/3'
    '-x+y+2/3, -x+1/3, z+1/3'
    'x+1/3, y+2/3, z+2/3'
    '-y+1/3, x-y+2/3, z+2/3'
    '-x+y+1/3, -x+2/3, z+2/3'
    '-x, -y, -z'
    'y, -x+y, -z'
    'x-y, x, -z'
    '-x+2/3, -y+1/3, -z+1/3'
    'y+2/3, -x+y+1/3, -z+1/3'
    'x-y+2/3, x+1/3, -z+1/3'
    '-x+1/3, -y+2/3, -z+2/3'
    'y+1/3, -x+y+2/3, -z+2/3'
    'x-y+1/3, x+2/3, -z+2/3'
_cell_length_a     26.3146(14)
_cell_length_b     26.3146(14)
_cell_length_c     8.1205(5)
_cell_angle_alpha     90
_cell_angle_beta     90
_cell_angle_gamma     120
_cell_volume     4869.8(6)
_cell_formula_units_Z     18
_cell_measurement_reflns_used     2006
_cell_measurement_theta_min     2.66
_cell_measurement_theta_max     23.88
_cell_measurement_temperature     296(2)
_exptl_crystal_description     irregular
_exptl_crystal_colour     colourles
_exptl_crystal_size_max     0.344
_exptl_crystal_size_mid     0.276
_exptl_crystal_size_min     0.161
_exptl_crystal_density_diffrn     1.260
_exptl_crystal_density_meas     ?
_exptl_crystal_density_method     ?
_exptl_crystal_F_000     1944
_exptl_absorpt_coefficient_mu     0.093
_exptl_absorpt_correction_type     multi-scan
_exptl_absorpt_process_details
;
(SADABS; Sheldrick, 1996)
;
_exptl_absorpt_correction_T_min     0.4397
_exptl_absorpt_correction_T_max     0.7454
_diffrn_ambient_temperature     296(2)
_diffrn_source     ?
_diffrn_radiation_type     MoK\a
_diffrn_radiation_wavelength     0.71073
_diffrn_measurement_device_type     'Bruker APEXII CCD'
_diffrn_measurement_method     '\f and \w scans'
_diffrn_detector_area_resol_mean     ?
_diffrn_reflns_number     10643
_diffrn_reflns_av_R_equivalents     0.0803
_diffrn_reflns_av_unetI/netI     0.0678
_diffrn_reflns_theta_min     1.548
_diffrn_reflns_theta_max     26.443
_diffrn_reflns_theta_full     25.242
_diffrn_measured_fraction_theta_max     0.998
_diffrn_measured_fraction_theta_full     0.999
_diffrn_reflns_limit_h_min     -32
_diffrn_reflns_limit_h_max     32
_diffrn_reflns_limit_k_min     -32
_diffrn_reflns_limit_k_max     32
_diffrn_reflns_limit_l_min     -9
_diffrn_reflns_limit_l_max     10
_refine_special_details     ?
_reflns_number_total     2230
_reflns_number_gt     1513
_reflns_threshold_expression     'I > 2\s(I)'
_refine_ls_structure_factor_coef     Fsqd
_refine_ls_matrix_type     full
_refine_ls_R_factor_all     0.0816
_refine_ls_R_factor_gt     0.0527
_refine_ls_wR_factor_gt     0.1273
_refine_ls_wR_factor_ref     0.1489
_refine_ls_goodness_of_fit_ref     1.054
_refine_ls_restrained_S_all     1.054
_refine_ls_number_reflns     2230
_refine_ls_number_parameters     139
_refine_ls_number_restraints     1
_refine_ls_hydrogen_treatment     constr
_refine_ls_weighting_scheme     calc
_refine_ls_weighting_details
              'w=1/[\s^2^(Fo^2^)+(0.0511P)^2^+3.9317P] where P=(Fo^2^+2Fc^2^)/3'
_atom_sites_solution_hydrogens     geom
_atom_sites_solution_primary     direct
_atom_sites_solution_secondary     difmap
_refine_ls_shift/su_max     0.000
_refine_ls_shift/su_mean     0.000
_refine_diff_density_max     0.159
_refine_diff_density_min     -0.272
_refine_ls_extinction_method     none
_refine_ls_extinction_coef     .
loop_
    _atom_type_symbol
    _atom_type_description
    _atom_type_scat_dispersion_real
    _atom_type_scat_dispersion_imag
    _atom_type_scat_source
    'C' 'C' 0.0033 0.0016
                         'International Tables Vol C Tables 4.2.6.8 and 6.1.1.4'
    'H' 'H' 0.0000 0.0000
                         'International Tables Vol C Tables 4.2.6.8 and 6.1.1.4'
    'N' 'N' 0.0061 0.0033
                         'International Tables Vol C Tables 4.2.6.8 and 6.1.1.4'
    'O' 'O' 0.0106 0.0060
                         'International Tables Vol C Tables 4.2.6.8 and 6.1.1.4'
_computing_data_collection
;
APEX2 (Bruker, 2009)
;
_computing_cell_refinement
;
SAINT (Bruker, 2009)
;
_computing_data_reduction
;
SAINT (Bruker, 2009)
;
_computing_structure_solution
;
SIR2014 (Burla <i>et al.</i>, 2015)
;
_computing_structure_refinement
;
<i>SHELXL2018/3</i> (Sheldrick, 2015)
;
_computing_molecular_graphics
;
ORTEP-3 for Windows (Farrugia, 2012), DIAMOND (Brandenburg,
2006)
;
_computing_publication_material
;
<i>MarvinSketch</i> (ChemAxon, 2010) and publCIF (Westrip, 2010)
;
loop_
    _atom_site_type_symbol
    _atom_site_label
    _atom_site_fract_x
    _atom_site_fract_y
    _atom_site_fract_z
    _atom_site_U_iso_or_equiv
    _atom_site_adp_type
    _atom_site_calc_flag
    _atom_site_occupancy
    _atom_site_disorder_assembly
    _atom_site_disorder_group
    O O1 0.56993(7) 0.33529(6) 0.78650(17) 0.0513(4) Uani d 1 . .
    H H1O 0.569241 0.305973 0.823659 0.077 Uiso calc 1 . .
    O O2 0.54778(9) 0.61319(8) 0.0578(2) 0.0811(6) Uani d 1 . .
    O O3 0.62154(8) 0.66736(8) 0.2126(3) 0.0785(6) Uani d 1 . .
    N N1 0.58062(9) 0.61978(9) 0.1723(3) 0.0565(5) Uani d 1 . .
    C C1 0.53437(9) 0.31996(8) 0.6425(2) 0.0388(5) Uani d 1 . .
    C C2 0.47123(10) 0.27726(10) 0.6889(3) 0.0612(7) Uani d 1 . .
    H H2A 0.459150 0.293892 0.775102 0.092 Uiso calc 1 . .
    H H2B 0.468058 0.241200 0.726620 0.092 Uiso calc 1 . .
    H H2C 0.446510 0.269637 0.594458 0.092 Uiso calc 1 . .
    C C3 0.55665(12) 0.29361(11) 0.5140(3) 0.0634(7) Uani d 1 . .
    H H3A 0.551638 0.257044 0.553954 0.095 Uiso calc 1 . .
    H H3B 0.597504 0.320235 0.493279 0.095 Uiso calc 1 . .
    H H3C 0.534860 0.286951 0.413769 0.095 Uiso calc 1 . .
    C C4 0.54001(9) 0.37468(9) 0.5772(2) 0.0439(5) Uani d 1 . .
    C C5 0.54464(10) 0.41762(9) 0.5145(2) 0.0458(5) Uani d 1 . .
    C C6 0.55281(9) 0.46950(9) 0.4317(2) 0.0407(5) Uani d 1 . .
    C C7 0.51138(9) 0.46599(9) 0.3192(2) 0.0424(5) Uani d 1 . .
    H H7 0.477559 0.430184 0.300298 0.051 Uiso calc 1 . .
    C C8 0.52018(9) 0.51543(9) 0.2351(2) 0.0441(5) Uani d 1 . .
    H H8 0.492523 0.513284 0.159933 0.053 Uiso calc 1 . .
    C C9 0.57045(9) 0.56768(9) 0.2648(2) 0.0416(5) Uani d 1 . .
    C C10 0.61185(10) 0.57274(9) 0.3773(3) 0.0515(6) Uani d 1 . .
    H H10 0.645262 0.608821 0.396842 0.062 Uiso calc 1 . .
    C C11 0.60276(10) 0.52332(10) 0.4602(3) 0.0509(6) Uani d 1 . .
    H H11 0.630422 0.526000 0.536242 0.061 Uiso calc 1 . .
loop_
    _atom_site_aniso_label
    _atom_site_aniso_U_11
    _atom_site_aniso_U_22
    _atom_site_aniso_U_33
    _atom_site_aniso_U_12
    _atom_site_aniso_U_13
    _atom_site_aniso_U_23
    O1 0.0636(10) 0.0378(8) 0.0474(8) 0.0216(7) -0.0238(7) -0.0036(6)
    O2 0.0870(14) 0.0812(13) 0.0791(12) 0.0450(11) -0.0075(11) 0.0315(10)
    O3 0.0734(13) 0.0474(10) 0.1082(15) 0.0254(10) 0.0056(11) 0.0178(10)
    N1 0.0592(12) 0.0508(12) 0.0661(13) 0.0324(11) 0.0118(10) 0.0164(9)
    C1 0.0463(11) 0.0376(10) 0.0322(9) 0.0206(9) -0.0083(8) -0.0026(8)
    C2 0.0501(14) 0.0552(14) 0.0690(15) 0.0191(12) -0.0049(11) 0.0064(11)
    C3 0.0898(19) 0.0674(16) 0.0493(13) 0.0514(15) -0.0007(12) -0.0056(11)
    C4 0.0518(12) 0.0460(12) 0.0365(10) 0.0264(10) -0.0029(9) 0.0014(9)
    C5 0.0577(13) 0.0484(12) 0.0364(10) 0.0303(11) 0.0001(9) 0.0009(9)
    C6 0.0535(12) 0.0444(11) 0.0311(9) 0.0297(10) 0.0052(8) 0.0026(8)
    C7 0.0452(11) 0.0423(11) 0.0400(10) 0.0223(10) 0.0024(9) 0.0009(8)
    C8 0.0480(12) 0.0543(13) 0.0379(10) 0.0317(11) 0.0011(9) 0.0045(9)
    C9 0.0486(12) 0.0431(11) 0.0413(10) 0.0291(10) 0.0088(9) 0.0080(8)
    C10 0.0491(13) 0.0422(12) 0.0598(13) 0.0203(10) -0.0055(10) -0.0006(10)
    C11 0.0566(14) 0.0538(13) 0.0468(11) 0.0310(11) -0.0109(10) -0.0005(10)
_geom_special_details
;
 All esds (except the esd in the dihedral angle between two l.s. planes)
 are estimated using the full covariance matrix.  The cell esds are taken
 into account individually in the estimation of esds in distances, angles
 and torsion angles; correlations between esds in cell parameters are only
 used when they are defined by crystal symmetry.  An approximate (isotropic)
 treatment of cell esds is used for estimating esds involving l.s. planes.
;
loop_
    _geom_bond_atom_site_label_1
    _geom_bond_atom_site_label_2
    _geom_bond_site_symmetry_2
    _geom_bond_distance
    _geom_bond_publ_flag
    O1 C1 . 1.424(2) ?
    O1 H1O . 0.8200 ?
    O2 N1 . 1.221(3) ?
    O3 N1 . 1.219(2) ?
    N1 C9 . 1.466(3) ?
    C1 C4 . 1.471(3) ?
    C1 C2 . 1.516(3) ?
    C1 C3 . 1.523(3) ?
    C2 H2A . 0.9600 ?
    C2 H2B . 0.9600 ?
    C2 H2C . 0.9600 ?
    C3 H3A . 0.9600 ?
    C3 H3B . 0.9600 ?
    C3 H3C . 0.9600 ?
    C4 C5 . 1.189(3) ?
    C5 C6 . 1.438(3) ?
    C6 C11 . 1.387(3) ?
    C6 C7 . 1.390(3) ?
    C7 C8 . 1.382(3) ?
    C7 H7 . 0.9300 ?
    C8 C9 . 1.371(3) ?
    C8 H8 . 0.9300 ?
    C9 C10 . 1.376(3) ?
    C10 C11 . 1.375(3) ?
    C10 H10 . 0.9300 ?
    C11 H11 . 0.9300 ?
loop_
    _geom_angle_atom_site_label_1
    _geom_angle_atom_site_label_2
    _geom_angle_atom_site_label_3
    _geom_angle_site_symmetry_1
    _geom_angle_site_symmetry_3
    _geom_angle
    _geom_angle_publ_flag
    C1 O1 H1O . . 109.5 ?
    O3 N1 O2 . . 123.3(2) ?
    O3 N1 C9 . . 118.5(2) ?
    O2 N1 C9 . . 118.2(2) ?
    O1 C1 C4 . . 106.76(15) ?
    O1 C1 C2 . . 109.11(16) ?
    C4 C1 C2 . . 110.61(18) ?
    O1 C1 C3 . . 110.10(17) ?
    C4 C1 C3 . . 108.98(16) ?
    C2 C1 C3 . . 111.20(18) ?
    C1 C2 H2A . . 109.5 ?
    C1 C2 H2B . . 109.5 ?
    H2A C2 H2B . . 109.5 ?
    C1 C2 H2C . . 109.5 ?
    H2A C2 H2C . . 109.5 ?
    H2B C2 H2C . . 109.5 ?
    C1 C3 H3A . . 109.5 ?
    C1 C3 H3B . . 109.5 ?
    H3A C3 H3B . . 109.5 ?
    C1 C3 H3C . . 109.5 ?
    H3A C3 H3C . . 109.5 ?
    H3B C3 H3C . . 109.5 ?
    C5 C4 C1 . . 175.7(2) ?
    C4 C5 C6 . . 176.5(2) ?
    C11 C6 C7 . . 119.25(18) ?
    C11 C6 C5 . . 120.46(18) ?
    C7 C6 C5 . . 120.27(19) ?
    C8 C7 C6 . . 120.36(19) ?
    C8 C7 H7 . . 119.8 ?
    C6 C7 H7 . . 119.8 ?
    C9 C8 C7 . . 118.75(18) ?
    C9 C8 H8 . . 120.6 ?
    C7 C8 H8 . . 120.6 ?
    C8 C9 C10 . . 122.25(18) ?
    C8 C9 N1 . . 118.80(18) ?
    C10 C9 N1 . . 118.95(19) ?
    C11 C10 C9 . . 118.6(2) ?
    C11 C10 H10 . . 120.7 ?
    C9 C10 H10 . . 120.7 ?
    C10 C11 C6 . . 120.79(19) ?
    C10 C11 H11 . . 119.6 ?
    C6 C11 H11 . . 119.6 ?
loop_
    _geom_torsion_atom_site_label_1
    _geom_torsion_atom_site_label_2
    _geom_torsion_atom_site_label_3
    _geom_torsion_atom_site_label_4
    _geom_torsion_site_symmetry_1
    _geom_torsion_site_symmetry_2
    _geom_torsion_site_symmetry_3
    _geom_torsion_site_symmetry_4
    _geom_torsion
    _geom_torsion_publ_flag
    C11 C6 C7 C8 . . . . 0.7(3) ?
    C5 C6 C7 C8 . . . . -177.66(17) ?
    C6 C7 C8 C9 . . . . 0.2(3) ?
    C7 C8 C9 C10 . . . . -1.2(3) ?
    C7 C8 C9 N1 . . . . 178.28(17) ?
    O3 N1 C9 C8 . . . . 171.3(2) ?
    O2 N1 C9 C8 . . . . -9.2(3) ?
    O3 N1 C9 C10 . . . . -9.2(3) ?
    O2 N1 C9 C10 . . . . 170.3(2) ?
    C8 C9 C10 C11 . . . . 1.2(3) ?
    N1 C9 C10 C11 . . . . -178.21(19) ?
    C9 C10 C11 C6 . . . . -0.3(3) ?
    C7 C6 C11 C10 . . . . -0.7(3) ?
    C5 C6 C11 C10 . . . . 177.72(19) ?
loop_
    _geom_hbond_atom_site_label_D
    _geom_hbond_atom_site_label_H
    _geom_hbond_atom_site_label_A
    _geom_hbond_site_symmetry_A
    _geom_hbond_distance_DH
    _geom_hbond_distance_HA
    _geom_hbond_distance_DA
    _geom_hbond_angle_DHA
    O1 H1O O1 18_546 0.82 1.87 2.682(2) 173
    C10 H10 O3 6_565 0.93 2.67 3.548(3) 157
    C11 H11 O2 8_655 0.93 2.68 3.467(3) 143
_shelx_space_group_comment
;
The symmetry employed for this shelxl refinement is uniquely defined
by the following loop, which should always be used as a source of
symmetry information in preference to the above space-group names.
They are only intended as comments.
;
_shelx_estimated_absorpt_T_min     0.969
_shelx_estimated_absorpt_T_max     0.985
_shelx_hkl_file
;
   1  -2   0   94.69    9.60
   2  -1   0   93.69    9.70
   3   0   0    3.00    0.70
  -3   3   0    4.50    0.60
   0  -3   0    4.70    0.80
   3  -3   0    5.50    0.60
   0   3   0    5.60    0.80
   0   3   0    5.80    0.80
  -3   0   0    5.50    0.80
  -4   2   0   56.79    6.10
   2  -4   0   54.69    6.00
   2   2   0   59.29    6.20
  -2  -2   0   57.09    6.20
  -2   4   0   62.39    6.00
   4  -2   0   59.59    6.10
  -5   1   0  800.52   88.29
   4  -5   0  978.30   88.19
   1   4   0  850.51   88.29
   5  -1   0  838.72   88.29
  -4   5   0  857.01   88.19
  -1  -4   0  873.21   88.39
  -5   4   0  580.84   57.89
   1  -5   0  536.55   57.89
  -4  -1   0  570.14   57.99
  -1   5   0  576.64   57.89
  -1   5   0  540.25   57.89
   5  -4   0  604.14   57.89
  -6   3   0  115.89   12.30
   3   3   0  121.99   12.40
   3  -6   0  105.89   12.20
  -3  -3   0  122.79   12.50
   6  -3   0  123.89   12.40
  -3   6   0  125.59   12.20
   6   0   0  433.76   42.40
  -6   6   0  403.16   41.70
   0   6   0  408.06   41.80
   0   6   0  385.16   41.90
  -6   0   0  389.06   41.90
   6  -6   0  437.26   41.70
   5  -7   0  252.97   23.30
   2   5   0  214.58   23.50
  -7   2   0  214.28   23.50
   2   5   0  232.68   23.70
  -2  -5   0  231.68   23.60
  -5   7   0  229.28   23.30
   7  -2   0  201.68   23.50
   7  -2   0  248.18   24.00
   2  -7   0   33.40    4.00
  -7   5   0   36.10    3.90
   5   2   0   42.10    4.50
  -2   7   0   35.90    3.90
  -5  -2   0   38.20    4.20
   7  -5   0   37.90    4.00
  -2   7   0   34.40    3.90
  -8   1   0  528.05   55.99
   1   7   0  544.45   55.99
   7  -8   0  606.54   55.79
   1   7   0  516.65   55.99
  -7   8   0  527.15   55.69
   8  -1   0  556.34   56.09
   8  -1   0  546.05   56.29
   4   4   0   14.80    2.50
   4   4   0   12.20    2.10
  -8   4   0   11.80    1.90
   4  -8   0   18.90    1.80
   8  -4   0   13.50    2.00
  -4   8   0   15.20    1.60
  -4  -4   0   12.30    2.10
   8  -4   0   14.60    2.30
   7   1   0   35.40    4.40
  -8   7   0   33.90    3.80
   1  -8   0   34.60    4.10
   8  -7   0   37.40    3.90
  -1   8   0   33.00    3.90
  -7  -1   0   34.90    4.10
   8  -7   0   36.80    4.00
  -1   8   0   35.40    4.00
   6  -9   0  111.79   11.10
  -9   3   0  101.99   11.30
   3   6   0  114.29   11.70
   3   6   0  102.19   11.30
   9  -3   0  102.49   11.50
  -6   9   0  105.19   11.00
   9  -3   0  111.59   11.40
   6   3   0  297.77   29.70
  -9   6   0  268.17   29.20
  -6  -3   0  289.57   29.40
  -3   9   0  279.77   29.10
   9  -6   0  299.77   29.40
  -3   9   0  267.27   29.10
   9  -6   0  297.87   29.20
  -9   9   0    1.80    0.50
   9   0   0    4.40    1.30
   0   9   0    2.00    0.80
   9  -9   0    2.00    0.60
   0   9   0    2.40    0.90
   9  -9   0    2.70    0.80
  -9   0   0    0.30    0.90
   8 -10   0  155.48   15.00
   2   8   0  148.59   15.30
 -10   2   0  132.39   15.20
   2   8   0  142.89   15.40
  -8  10   0  137.29   14.90
  10  -2   0  151.08   15.30
  10  -2   0  150.78   15.60
   5   5   0  527.95   53.19
   5   5   0  470.45   53.19
 -10   5   0  499.65   52.69
  -5  10   0  509.25   52.49
  -5  10   0  547.25   52.49
  -5  -5   0  506.75   52.89
  10  -5   0  519.75   52.69
  10  -5   0  532.45   52.99
 -10   8   0  852.01   91.39
   2 -10   0  830.22   91.59
   8   2   0  931.71   92.09
  -2  10   0  894.91   91.49
  -2  10   0  889.31   91.49
  10  -8   0  936.11   91.59
  10  -8   0  986.30   91.49
  -8  -2   0  861.31   91.69
   1  10   0   38.70    4.50
   1  10   0   35.40    5.00
 -11   1   0   34.00    4.40
  10 -11   0   38.20    4.00
  11  -1   0   40.90    4.40
  11  -1   0   40.10    5.20
 -10  11   0   31.90    3.80
   4   7   0   56.69    6.20
   4   7   0   50.49    6.20
 -11   4   0   49.90    5.70
   7 -11   0   50.29    5.40
  -7  11   0   49.10    5.30
  11  -4   0   52.79    5.80
  11  -4   0   53.89    6.10
   7   4   0   31.30    4.00
   4 -11   0   28.70    3.80
   7   4   0   32.10    4.70
 -11   7   0   33.40    3.80
  11  -7   0   36.40    3.90
  11  -7   0   36.50    4.10
  -4  11   0   32.10    3.70
  -7  -4   0   36.50    4.20
  -4  11   0   33.90    3.60
  10   1   0  357.06   38.40
 -11  10   0  348.77   37.60
  -1  11   0  373.66   38.50
  11 -10   0  410.36   37.80
 -10  -1   0  351.56   38.10
  -1  11   0  368.86   37.90
  -1  11   0  361.46   37.90
  11 -10   0  369.96   37.90
 -12   3   0   18.60    2.70
   3   9   0   15.80    3.10
   9 -12   0   18.60    2.00
   3   9   0   13.70    2.70
  12  -3   0   21.20    3.20
  -9  12   0   15.60    1.90
  12  -3   0   16.20    2.70
 -12   6   0  155.68   17.40
   6 -12   0  148.59   17.30
   6   6   0  168.38   17.70
   6   6   0  172.58   18.00
   6   6   0  147.09   18.00
  -6  12   0  189.38   17.60
  -6  12   0  176.48   17.10
  -6  -6   0  161.48   17.70
  12  -6   0  184.68   17.60
  -6  12   0  170.88   17.20
  12  -6   0  158.08   17.70
   9   3   0  876.01   86.79
 -12   9   0  839.12   86.39
   9   3   0  869.71   87.19
   3 -12   0  789.52   86.59
  12  -9   0  863.51   86.69
  -3  12   0  830.42   86.39
  -9  -3   0  824.72   86.79
  12  -9   0  935.11   86.59
  -3  12   0  802.32   86.89
  -3  12   0  848.82   86.49
 -12  12   0  146.69   15.30
  12   0   0  145.29   16.20
  12 -12   0  159.28   15.50
   0  12   0  155.48   15.80
   0  12   0  151.58   16.10
 -12   0   0  134.69   15.80
  12 -12   0  143.49   15.60
   2  11   0   46.60    6.00
 -13   2   0   35.00    5.50
  11 -13   0   54.69    5.30
   2  11   0   52.49    5.90
  13  -2   0   41.90    6.30
 -11  13   0   49.70    5.00
   5   8   0  308.57   30.30
   5   8   0  286.27   29.80
 -13   5   0  280.07   29.70
   8 -13   0  273.87   29.40
   5   8   0  260.57   30.20
  -8  13   0  322.87   29.60
  -8  13   0  275.17   29.30
  -8  13   0  280.97   29.20
  13  -5   0  314.37   29.80
  13  -5   0  269.17   30.00
   8   5   0  513.45   52.49
   8   5   0  473.85   52.59
 -13   8   0  494.65   51.79
   8   5   0  531.75   52.09
   5 -13   0  425.46   51.69
  -5  13   0  488.25   51.69
  -5  13   0  522.35   51.89
  13  -8   0  508.15   52.09
  13  -8   0  548.45   51.89
  -5  13   0  553.24   51.59
  -8  -5   0  498.35   52.09
   2 -13   0   12.90    2.40
  11   2   0   14.40    3.00
 -13  11   0   12.80    1.80
  13 -11   0   12.70    2.20
  -2  13   0   14.50    2.10
  -2  13   0   15.50    2.20
 -11  -2   0    9.20    2.30
  13 -11   0   15.90    2.10
  -2  13   0   13.10    2.50
   1  13   0   48.90    6.20
  13 -14   0   59.09    5.70
 -14   1   0   46.10    6.10
   1  13   0   53.69    6.60
  13 -14   0   54.49    6.00
  14  -1   0   51.19    7.10
 -13  14   0   49.99    5.40
   4  10   0  186.98   20.80
   4  10   0  190.38   20.60
  10 -14   0  205.98   20.20
 -14   4   0  188.88   20.50
   4  10   0  188.88   21.10
  14  -4   0  195.38   20.90
 -10  14   0  198.68   19.90
 -10  14   0  195.98   19.90
   7   7   0  202.08   20.60
   7   7   0  203.98   21.00
   7   7   0  176.88   21.00
 -14   7   0  199.48   20.30
   7 -14   0  160.38   20.10
  -7  14   0  205.28   19.90
  14  -7   0  202.18   20.70
  14  -7   0  208.08   20.40
  -7  14   0  195.88   20.00
   4 -14   0  125.69   14.50
  10   4   0  124.69   15.00
 -14  10   0  142.29   14.30
  14 -10   0  125.89   14.60
  -4  14   0  126.29   14.50
 -10  -4   0  138.79   14.80
  14 -10   0  150.88   14.40
  -4  14   0  141.59   14.20
  -4  14   0  142.49   14.30
 -14  13   0    1.80    0.60
  13   1   0    0.40    1.50
  14 -13   0    1.70    1.00
 -13  -1   0    0.50    0.90
  -1  14   0    2.00    1.10
  14 -13   0    1.20    0.70
  -1  14   0    1.70    1.40
  12 -15   0  131.59   12.70
 -15   3   0  123.99   13.10
   3  12   0  109.99   13.50
   3  12   0  111.99   13.20
   3  12   0  118.49   13.00
  15  -3   0  118.49   13.50
   9 -15   0    6.40    1.20
 -15   6   0    6.50    1.60
   6   9   0    4.00    1.90
   6   9   0    6.20    2.20
   6   9   0    6.60    2.30
  -9  15   0    5.60    0.80
  15  -6   0    4.70    1.80
  -9  15   0    5.10    0.80
   6 -15   0   20.50    3.20
 -15   9   0   20.70    3.20
   9   6   0   20.60    4.30
   9   6   0   26.70    4.40
  -6  15   0   26.80    3.20
  -6  15   0   22.60    2.90
  15  -9   0   22.00    3.70
  -6  15   0   27.50    2.80
  15  -9   0   27.80    3.70
   3 -15   0  158.68   18.10
  12   3   0  160.78   18.50
 -15  12   0  170.58   17.50
 -12  -3   0  163.78   18.10
  15 -12   0  178.58   17.90
  15 -12   0  181.38   17.60
  -3  15   0  174.98   17.60
  -3  15   0  174.68   17.60
  -3  15   0  143.29   17.80
  15   0   0   74.99    9.30
   0  15   0   73.39    8.70
  15 -15   0   89.59    8.30
   0  15   0   73.39    9.00
  15 -15   0   73.99    8.50
   0  15   0   77.19    8.70
 -15   0   0   63.49    8.70
   2  14   0   37.20    5.70
  14 -16   0   46.40    4.90
 -16   2   0   41.00    5.40
   2  14   0   43.90    5.30
   2  14   0   44.90    6.40
  16  -2   0   41.50    6.30
  11 -16   0  139.39   14.90
   5  11   0  139.49   15.90
   5  11   0  139.49   15.60
 -16   5   0  145.69   15.30
  16  -5   0  151.48   15.80
   8   8   0  204.08   22.90
   8 -16   0  175.58   21.70
 -16   8   0  212.48   21.90
   8   8   0  223.58   22.80
  -8  16   0  220.88   21.40
  16  -8   0  198.08   22.30
  -8  16   0  224.98   21.50
  11   5   0   -1.00    1.50
   5 -16   0    5.70    1.50
 -16  11   0    5.90    1.30
  -5  16   0    8.20    1.10
  16 -11   0    5.50    1.70
  -5  16   0    5.40    1.60
  -5  16   0    4.30    1.10
 -16  14   0   26.40    3.10
  14   2   0   21.70    4.40
 -14  -2   0   28.00    4.30
  16 -14   0   25.10    3.80
  -2  16   0   26.50    3.70
  -2  16   0   29.10    4.40
  16 -14   0   29.80    3.50
 -17   1   0    4.00    1.70
   1  16   0    3.10    1.80
   1  16   0    2.10    1.40
  16 -17   0    2.00    1.20
   1  16   0   -0.40    0.80
  17  -1   0    3.40    2.00
   4  13   0    6.90    2.50
  13 -17   0    5.40    1.20
 -17   4   0    8.10    2.00
   4  13   0    5.10    2.00
  17  -4   0    3.50    1.90
  10 -17   0   59.49    7.20
   7  10   0   66.09    8.50
 -17   7   0   80.09    7.80
  17  -7   0   68.79    8.10
 -17  10   0    0.20    0.90
   7 -17   0   -0.30    0.60
  10   7   0   -0.60    1.40
  10   7   0    0.60    1.60
  -7  17   0   -0.10    0.40
  -7  17   0   -0.70    0.50
  -7  17   0    0.30    0.80
  17 -10   0   -0.10    1.00
  13   4   0    0.60    1.60
 -17  13   0    1.90    0.80
  -4  17   0    2.30    1.00
  -4  17   0    1.80    0.90
  -4  17   0    1.20    1.20
  17 -13   0    2.00    1.30
  16   1   0   11.00    3.10
  -1  17   0   15.80    3.20
  -1  17   0   14.30    2.50
  17 -16   0    9.80    2.30
   3  15   0  130.49   13.40
 -18   3   0  119.89   13.20
   3  15   0  115.69   13.70
  18  -3   0  109.89   13.70
   6  12   0    2.00    1.60
   6  12   0   -0.60    1.40
  12 -18   0    3.60    1.00
 -18   6   0   -0.40    1.00
  18  -6   0    0.00    1.30
   9   9   0   92.79   11.30
   9 -18   0   78.69   10.10
 -18   9   0   90.29   10.20
   9   9   0  104.59   11.20
  -9  18   0   92.49    9.50
  -9  18   0  110.49   10.30
  18  -9   0   84.49   10.60
  -9  18   0   93.59    9.60
 -18  12   0  103.29   11.30
  12   6   0  100.39   12.40
  12   6   0   76.99   12.30
  18 -12   0   96.39   11.80
  -6  18   0  120.59   11.10
  -6  18   0  111.19   11.20
  -6  18   0  104.99   11.50
  15   3   0   17.30    4.00
  -3  18   0   21.40    2.90
  -3  18   0   17.10    3.40
  18 -15   0   22.90    3.50
  18   0   0   36.50    6.00
   0  18   0   36.70    5.00
   0  18   0   28.30    5.30
   0  18   0   39.60    5.00
  18 -18   0   35.00    4.90
   2  17   0    2.90    2.00
  17 -19   0    2.80    1.30
   2  17   0   -1.90    1.30
  19  -2   0   -1.10    1.60
 -19   5   0   90.69   10.30
   5  14   0   89.79   10.60
   5  14   0   99.99   11.20
  19  -5   0   84.89   10.80
 -19   8   0   14.80    2.80
   8  11   0   16.70    3.80
  19  -8   0   18.50    3.50
  11   8   0    8.10    2.50
  11   8   0    5.30    2.60
 -19  11   0    6.40    1.60
  -8  19   0    4.60    0.80
  19 -11   0    3.90    1.70
  -8  19   0    7.10    1.70
  -8  19   0    5.50    0.90
  14   5   0   33.70    6.00
  -5  19   0   38.30    4.50
  -5  19   0   39.20    4.30
  19 -14   0   30.90    5.30
  -5  19   0   40.10    4.90
  17   2   0    8.30    2.80
  -2  19   0    8.00    1.80
  19 -17   0    6.90    2.00
  -2  19   0    5.20    2.30
  19 -20   0   58.29    7.30
   1  19   0   67.49    7.60
   1  19   0   60.39    8.10
  20  -1   0   61.09    9.00
   4  16   0    8.10    2.50
   4  16   0    9.20    2.90
  20  -4   0    7.40    2.70
   7  13   0    6.70    2.20
   7  13   0    3.70    2.30
 -20   7   0    6.80    1.90
  20  -7   0    2.20    2.10
  10  10   0    7.90    2.90
 -20  10   0    8.60    2.10
  10  10   0    9.60    3.20
 -10  20   0    9.00    2.00
  20 -10   0    9.50    2.50
  13   7   0   -2.60    1.20
  13   7   0   -0.50    1.70
  -7  20   0   -0.80    1.00
  -7  20   0    0.50    0.60
  20 -13   0    1.40    1.40
  -7  20   0   -0.60    0.40
  16   4   0   14.00    3.70
  -4  20   0   19.60    2.60
  -4  20   0   14.00    3.10
  20 -16   0   16.80    3.20
  19   1   0   34.80    6.40
  -1  20   0   41.10    5.20
  -1  20   0   38.80    6.00
  20 -19   0   32.60    5.20
  18 -21   0  155.58   15.90
   3  18   0  140.39   16.70
   3  18   0  149.88   16.30
  21  -3   0  133.29   16.70
   6  15   0    2.50    2.40
   6  15   0    1.60    1.70
  21  -6   0    2.40    1.60
   9  12   0   23.00    5.20
  21  -9   0   29.10    4.90
  12   9   0  136.89   18.00
  12   9   0  151.88   17.80
  -9  21   0  183.38   16.90
  21 -12   0  137.59   17.20
  15   6   0  148.29   18.30
  15   6   0  154.38   17.90
  -6  21   0  165.78   17.00
  -6  21   0  156.38   16.40
  -6  21   0  167.68   16.30
  21 -15   0  132.19   17.10
  18   3   0   -0.10    1.60
  -3  21   0   -0.50    1.30
  -3  21   0    0.80    1.10
  21 -18   0    1.20    1.40
  21   0   0  213.78   24.60
   0  21   0  250.57   23.60
   0  21   0  206.28   24.00
  21 -21   0  207.08   23.50
  20 -22   0   81.39   10.10
   2  20   0  101.79   10.50
   2  20   0   91.29   11.10
  22  -2   0   76.69   11.70
   5  17   0   63.89    9.50
   5  17   0   73.79    8.40
  22  -5   0   56.59    9.20
   8  14   0    5.60    2.40
   8  14   0    6.10    2.90
  22  -8   0    4.60    2.40
  11  11   0   34.50    5.80
  11  11   0   20.00    5.10
  22 -11   0   28.40    4.80
  14   8   0   27.40    6.20
  14   8   0   26.00    5.70
  -8  22   0   33.30    3.60
  -8  22   0   32.20    3.60
  -8  22   0   41.70    4.60
  22 -14   0   30.10    5.20
  17   5   0  180.58   20.00
  17   5   0  149.69   20.20
  22 -17   0  156.38   19.00
  -5  22   0  174.38   18.70
  -5  22   0  192.88   18.20
  20   2   0    1.10    1.80
  -2  22   0    0.40    1.40
  22 -20   0   -0.60    1.40
  -2  22   0   -0.80    1.50
   1  22   0   18.30    4.00
   1  22   0   17.80    3.30
  22 -23   0   10.00    2.80
  23  -1   0   15.80    4.30
   4  19   0   77.09   10.80
  19 -23   0   92.89    9.90
   4  19   0   95.09   10.50
  23  -4   0   71.99   11.30
   7  16   0   -0.30    2.10
   7  16   0    1.60    2.10
  23  -7   0    3.10    2.30
  10  13   0    2.10    2.30
  23 -10   0    2.60    2.20
  13  10   0   11.20    4.30
  13  10   0   23.80    5.00
 -10  23   0   19.30    3.20
  23 -13   0   19.20    3.90
  16   7   0   18.90    5.20
  16   7   0   19.10    4.50
  -7  23   0   21.70    3.70
  -7  23   0   22.30    2.50
  23 -16   0   16.40    3.90
  19   4   0   21.90    4.90
  -4  23   0   19.30    3.80
  23 -19   0   14.20    3.40
  -4  23   0   16.80    2.50
  22   1   0   32.80    6.30
  -1  23   0   31.00    4.60
  23 -22   0   30.30    4.90
  -1  23   0   31.80    5.60
   3  21   0   -0.10    2.50
  21 -24   0    3.80    1.70
   3  21   0    6.10    2.40
  24  -3   0    7.20    3.20
   6  18   0    0.00    2.10
   6  18   0    1.20    2.00
  24  -6   0    0.20    2.10
   9  15   0   55.29    9.10
   9  15   0   60.49    8.50
  24  -9   0   63.59    8.90
  12  12   0    4.50    3.00
  24 -12   0    1.10    1.90
  15   9   0    1.70    2.70
  15   9   0   -2.40    2.10
  -9  24   0   -1.20    1.20
  24 -15   0    0.00    1.60
  18   6   0    1.10    2.30
  18   6   0    1.60    2.60
  -6  24   0    4.40    1.00
  24 -18   0    4.00    2.00
  -6  24   0    3.60    1.90
  21   3   0   -3.10    2.10
  -3  24   0   -1.90    1.60
  -3  24   0   -0.70    1.20
  24 -21   0    2.50    1.70
  24   0   0   71.89   10.80
  24 -24   0   69.79    8.90
   0  24   0   81.89    8.70
   0  24   0   64.99    9.80
  23 -25   0   25.90    4.50
   2  23   0   29.50    4.60
   2  23   0   22.80    5.10
  25  -2   0   30.80    6.10
   5  20   0   81.39   10.80
   5  20   0   82.89   10.40
  20 -25   0   92.79    9.90
  25  -5   0   74.49   11.50
   8  17   0    4.30    2.90
   8  17   0    2.80    2.30
  25  -8   0    4.20    2.40
  11  14   0    0.00    2.30
  11  14   0    0.60    2.10
  25 -11   0    0.00    1.90
  14  11   0   38.90    8.10
  14  11   0   46.90    7.90
 -11  25   0   53.59    6.10
  25 -14   0   41.00    7.00
  17   8   0   15.70    4.30
  17   8   0    7.60    4.20
  -8  25   0   17.30    3.10
  25 -17   0   12.80    3.40
  20   5   0    8.90    3.80
  20   5   0   14.20    4.20
  25 -20   0    5.70    2.40
  -5  25   0    7.00    1.40
  -5  25   0    7.70    2.60
  23   2   0   36.40    6.40
  25 -23   0   27.20    4.90
  -2  25   0   28.00    5.00
  -2  25   0   27.40    4.00
   1  25   0   12.10    2.60
  25 -26   0    4.20    2.30
   1  25   0    5.00    2.90
  26  -1   0    3.80    3.10
  22 -26   0   19.70    3.80
   4  22   0   20.90    4.30
   4  22   0   25.90    5.30
  26  -4   0   23.00    5.30
   7  19   0   -3.50    2.10
   7  19   0    3.70    2.20
  26  -7   0   -0.60    2.00
  10  16   0    0.80    2.30
  10  16   0    0.10    2.10
  26 -10   0    0.50    2.10
  13  13   0   21.40    5.60
  26 -13   0   25.70    5.10
  16  10   0    2.10    3.00
  16  10   0    3.40    3.10
  26 -16   0    2.10    2.10
 -10  26   0    1.90    1.70
  19   7   0    0.80    2.00
  19   7   0    2.00    2.90
  26 -19   0   -1.30    1.70
  -7  26   0   -0.30    1.50
  22   4   0    2.10    2.30
  22   4   0    0.50    2.90
  -4  26   0   -0.90    1.70
  26 -22   0    0.40    1.50
  25   1   0   14.40    4.60
  -1  26   0    9.80    3.00
  26 -25   0    7.60    2.80
   3  24   0   43.10    5.70
  24 -27   0   30.70    5.30
   3  24   0   27.90    5.80
  27  -3   0   33.40    6.80
  21 -27   0   19.30    3.80
   6  21   0   24.20    4.50
   6  21   0   21.00    5.00
  27  -6   0   10.70    3.80
   9  18   0   14.40    3.90
   9  18   0   14.70    4.50
  27  -9   0   18.30    4.50
  12  15   0   -0.80    2.10
  12  15   0    3.30    3.10
  27 -12   0    0.70    1.80
  15  12   0    2.40    3.20
  27 -15   0    2.70    2.10
  18   9   0   -0.90    2.70
  18   9   0   -0.60    1.70
  -9  27   0    1.20    1.60
  27 -18   0    2.90    2.20
  21   6   0    2.60    2.40
  21   6   0    2.10    3.30
  -6  27   0    1.30    1.90
  27 -21   0    0.40    1.80
  24   3   0   -3.10    2.30
  24   3   0    3.30    3.50
  27 -24   0   -1.10    1.60
  -3  27   0   -2.30    1.80
  27   0   0   -2.70    2.40
  27 -27   0    2.00    2.00
   0  27   0    2.30    2.20
  26 -28   0    3.70    2.30
   2  26   0    5.40    3.40
   2  26   0    1.90    2.60
  28  -2   0   -0.80    2.70
  23 -28   0   -0.70    1.50
   5  23   0   -3.40    2.20
   5  23   0    6.50    2.50
  28  -5   0    0.80    1.90
   8  20   0    5.00    3.00
   8  20   0    4.40    2.80
  28  -8   0    3.80    3.10
  11  17   0    3.40    3.20
  11  17   0    4.80    2.70
  28 -11   0    1.70    2.50
  14  14   0    2.60    3.10
  28 -14   0    2.40    2.20
  17  11   0    2.60    3.40
  17  11   0    1.00    2.50
  28 -17   0    1.70    2.10
 -11  28   0   -0.10    1.60
  20   8   0    2.00    3.30
  20   8   0    6.90    3.20
  28 -20   0    4.40    2.40
  -8  28   0    9.10    2.50
  23   5   0    7.30    4.50
  23   5   0    0.10    2.70
  -5  28   0   -0.70    2.60
  28 -23   0    2.50    2.20
  26   2   0    0.70    3.50
  26   2   0    5.00    3.30
  28 -26   0   -0.30    1.70
  25 -29   0    3.70    2.10
   4  25   0    3.40    2.70
   4  25   0    4.90    2.30
  29  -4   0    0.20    2.60
   7  22   0   -1.30    2.50
  22 -29   0    0.50    1.70
   7  22   0   -3.40    2.10
  29  -7   0   -0.80    2.20
  10  19   0   21.70    5.90
  10  19   0   41.90    6.30
  29 -10   0   24.00    5.60
  13  16   0    4.10    2.90
  13  16   0    4.30    3.50
  29 -13   0    2.50    2.60
  16  13   0    5.20    3.60
  29 -16   0   12.20    3.60
  19  10   0    2.40    3.60
  19  10   0    3.90    2.70
  29 -19   0    1.20    2.00
 -10  29   0   -2.00    1.50
  22   7   0   -2.40    2.40
  22   7   0   -1.30    2.90
  29 -22   0   -1.70    1.70
  25   4   0    3.90    3.90
  25   4   0    7.70    3.90
  29 -25   0    5.50    2.50
  28   1   0    0.20    3.30
   6  24   0    4.90    3.30
  24 -30   0   13.20    3.40
  30  -6   0   11.50    4.20
   9  21   0    3.10    2.90
   9  21   0    1.50    2.60
  30  -9   0    1.70    2.70
  12  18   0    8.50    4.20
  12  18   0   12.20    4.10
  30 -12   0   18.70    4.50
  15  15   0   13.80    4.20
  15  15   0   14.20    4.90
  30 -15   0    9.30    3.50
  18  12   0    2.60    3.50
  30 -18   0   -0.40    2.00
  21   9   0   -0.20    2.40
  21   9   0   -2.90    2.80
  30 -21   0    1.10    2.00
  24   6   0   10.90    4.60
  24   6   0    5.50    4.20
  30 -24   0    7.00    3.00
  23 -31   0    0.40    1.80
   8  23   0    2.50    3.40
   8  23   0    4.80    2.70
  31  -8   0    2.20    3.00
  11  20   0   10.00    3.50
  11  20   0    3.50    3.00
  31 -11   0    3.20    2.60
  14  17   0    2.80    3.20
  14  17   0    5.70    3.30
  31 -14   0   -0.60    2.20
  17  14   0   -4.30    2.40
  31 -17   0   -2.20    1.90
  20  11   0   -1.20    3.30
  20  11   0    3.50    3.80
  31 -20   0    2.70    2.30
  23   8   0    4.70    3.80
  23   8   0    0.60    3.20
  31 -23   0    1.50    2.10
  10  22   0    2.40    2.90
  10  22   0    2.50    3.00
  22 -32   0    1.50    2.10
  32 -10   0    1.10    2.80
  13  19   0   -0.50    2.80
  13  19   0    1.10    2.60
  32 -13   0   -1.00    2.20
  16  16   0   10.20    3.90
  16  16   0    5.10    4.10
  32 -16   0    7.10    3.40
  19  13   0    1.80    3.60
  32 -19   0   -0.20    2.20
  22  10   0   35.10    7.60
  22  10   0   39.70    8.60
  32 -22   0   25.80    5.70
  -1   0  -1  181.78   18.30
   1  -1  -1  176.48   18.30
   0   1  -1  160.88   18.20
  -1   1   1  182.18   18.30
   1   0   1  192.68   18.30
   0  -1   1  180.28   18.20
   1  -3   1  891.61   98.89
  -3   2   1 1033.80   98.49
   0  -2  -1  493.15   59.99
   2   0  -1  655.63   59.89
   0   2   1  568.14   59.99
  -2   0   1  634.24   59.89
  -5   3   1 9999.00 1016.90
   1   2  -1 1044.40   98.29
  -2   3   1  858.81   98.39
  -1  -2   1  996.70   98.29
  -4   1   1  931.11   93.19
   1   3   1  899.91   93.39
   7  -4  -1 1532.15  159.78
   7  -4  -1 1728.53  159.68
   4   3   1 1627.04  159.88
   3  -7   1 1495.95  159.48
  -7   4   1 1465.15  159.58
   0   4  -1  980.00   95.29
   4  -4  -1  933.31   95.39
  -4   4   1  909.01   95.39
   0  -4   1  927.41   95.39
   3   1  -1  343.17   32.60
  -3  -1   1  322.07   32.60
  -1   4   1  289.57   32.60
   6  -2  -1 5045.60  478.85
   2   4   1 4459.65  478.85
  -6   2   1 4627.44  479.05
   9  -5  -1 1283.87  131.09
   9  -5  -1 1429.46  130.99
   4  -9   1 1240.28  130.69
   5   4   1 1431.66  131.39
  -9   5   1 1270.87  130.99
   5   4   1 1227.18  131.49
   4  -9   1 1137.89  130.69
   6  -5  -1  374.76   35.70
  -1   6  -1  312.57   35.50
   6  -5  -1  383.26   35.80
  -1   6  -1  377.26   35.50
  -6   5   1  327.37   35.60
   1  -6   1  321.47   35.50
   2   3  -1  599.54   58.09
  -2  -3   1  552.84   58.09
  -3   5   1  556.94   58.09
  -5   0   1  121.69   12.80
   0   5   1  124.69   12.90
   8  -3  -1  118.89   11.70
   3   5   1   99.99   11.60
   3   5   1  105.09   12.20
  -8   3   1  108.99   11.40
  11  -6  -1  953.50   98.39
  11  -6  -1 1054.19   98.19
   5 -11   1  857.51   97.89
   5 -11   1  995.00   97.89
 -11   6   1  925.71   98.19
   6   5   1  981.10   98.39
   6   5   1  898.11   98.79
   6   5   1 1041.70   98.69
  -2   8  -1   18.70    2.00
   8  -6  -1   21.10    2.40
   8  -6  -1   22.80    2.80
  -2   8  -1   22.00    2.00
   2  -8   1   16.20    2.20
   2  -8   1   15.80    2.30
  -8   6   1   17.70    2.30
   6   2   1   12.00    2.90
   6   2   1   21.70    3.10
   5  -6  -1  171.78   16.50
   1   5  -1  162.78   16.50
  -5   6   1  162.88   16.50
  -1  -5   1  142.99   16.50
   4   2  -1  384.66   38.00
   2  -6  -1  319.17   37.40
   4   2  -1  408.46   37.40
  -4  -2   1  369.96   37.40
  -2   6   1  352.26   37.40
   7  -1  -1  166.88   17.00
  -7   1   1  151.68   16.70
   1   6   1  163.78   16.80
  10  -4  -1  745.13   78.49
  10  -4  -1  806.12   78.29
   6 -10   1  849.91   77.79
   6 -10   1  762.22   77.89
   4   6   1  703.23   78.69
 -10   4   1  704.93   78.19
  13  -7  -1   37.00    3.80
  13  -7  -1   32.00    4.40
   7   6   1   27.60    4.10
   7   6   1   27.90    5.00
   7   6   1   37.60    4.90
   6 -13   1   28.70    3.40
 -13   7   1   28.50    3.80
  10  -7  -1  654.23   69.79
  10  -7  -1  789.12   69.69
   3 -10   1  654.33   69.59
   7   3   1  715.03   70.09
   3 -10   1  665.93   69.59
 -10   7   1  654.13   69.69
   7   3   1  641.44   70.39
   7  -7  -1  872.41   76.79
   0   7  -1  689.63   76.79
   0   7  -1  770.82   76.69
   7   0   1  765.92   77.09
  -7   7   1  721.63   76.69
   0  -7   1  701.53   76.79
   3   4  -1   38.20    4.10
   4  -7  -1   36.30    4.00
   3   4  -1   38.80    4.50
  -3  -4   1   32.50    4.10
  -4   7   1   38.20    4.00
   6   1  -1  266.67   25.20
   1  -7  -1  219.68   24.80
  -6  -1   1  240.28   24.90
  -1   7   1  241.88   24.90
   9  -2  -1 1126.29  111.79
   2   7   1 1057.19  111.69
  -9   2   1 1068.99  111.49
   2   7   1 1124.29  111.99
  12  -5  -1  150.38   14.00
  12  -5  -1  130.09   14.20
   5   7   1  115.89   14.50
   7 -12   1  130.39   13.50
 -12   5   1  118.49   13.90
   5   7   1  139.09   14.10
  15  -8  -1   53.49    7.20
   8   7   1   70.19    8.20
   7 -15   1   57.19    6.70
 -15   8   1   66.09    7.10
   8   7   1   76.59    7.90
  12  -8  -1  260.77   23.20
  12  -8  -1  217.58   23.30
   4 -12   1  217.78   23.00
 -12   8   1  205.88   23.00
   4 -12   1  204.58   23.00
   8   4   1  253.87   23.70
   8   4   1  207.08   23.90
  -1   9  -1   12.40    1.70
   9  -8  -1   18.00    1.90
   9  -8  -1   15.70    2.20
  -1   9  -1   14.00    1.90
   8   1   1   13.90    2.50
   1  -9   1   14.40    2.00
  -9   8   1   12.70    1.90
   8   1   1   16.10    2.40
   2   6  -1  100.89   10.20
   6  -8  -1   96.99   10.20
   2   6  -1  104.89   10.60
   8  -2   1   96.49   10.40
  -6   8   1  101.49   10.20
  -6   8   1   95.49   10.50
  -2  -6   1   85.29   10.30
   8  -2   1  101.09   10.50
   5   3  -1  177.48   17.40
   5   3  -1  183.48   17.80
   3  -8  -1  136.49   17.30
  -3   8   1  174.28   17.30
  -5  -3   1  163.88   17.40
   8  -5   1  173.98   17.20
   8   0  -1   13.00    2.50
   0  -8  -1   10.40    2.00
   0   8   1   14.20    2.50
   8  -8   1   12.70    1.40
   0   8   1   13.10    2.20
  -8   0   1   10.90    2.00
  11  -3  -1  996.70   90.69
  11  -3  -1  873.51   90.69
   3   8   1  847.72   90.89
   8 -11   1  938.01   89.89
   3   8   1  841.52   90.59
 -11   3   1  803.82   90.39
  14  -6  -1   65.89    7.60
   8 -14   1   63.69    6.80
   6   8   1   58.29    8.00
 -14   6   1   69.39    7.30
  17  -9  -1   47.80    6.40
   8 -17   1   41.90    5.10
 -17   9   1   47.80    5.50
   9   8   1   55.19    7.70
  14  -9  -1   45.30    5.60
   5 -14   1   45.70    5.30
   9   5   1   51.89    6.20
 -14   9   1   49.90    5.50
   9   5   1   42.50    7.00
  11  -9  -1  113.09   10.40
  -2  11  -1  101.69   10.10
  -2  11  -1   90.29   10.10
  11  -9  -1   99.79   10.50
 -11   9   1   96.89   10.30
   9   2   1   99.49   10.90
   2 -11   1   90.49   10.30
   9   2   1   87.79   11.20
   8  -9  -1  403.76   35.90
   1   8  -1  346.97   35.80
   1   8  -1  325.27   36.00
  -8   9   1  332.57   35.80
  -1  -8   1  331.97   35.90
   9  -1   1  361.96   36.30
   9  -1   1  347.07   36.10
   4   5  -1  433.96   42.90
   4   5  -1  423.36   43.30
   5  -9  -1  362.36   42.80
  -5   9   1  410.36   43.00
  -4  -5   1  393.16   42.90
   9  -4   1  439.66   42.90
   9  -4   1  457.55   43.30
  -5   9   1  437.16   42.80
   2  -9  -1  271.07   32.20
   7   2  -1  329.77   32.70
  -2   9   1  303.77   32.50
   9  -7   1  329.97   32.00
  -7  -2   1  317.47   32.30
  -2   9   1  326.07   32.30
  10  -1  -1   37.70    5.00
   1   9   1   37.80    4.80
   9 -10   1   36.00    3.80
   1   9   1   33.50    4.40
 -10   1   1   34.40    4.30
  13  -4  -1  135.79   15.20
   9 -13   1  157.68   14.30
   4   9   1  121.69   15.10
   4   9   1  135.69   14.90
 -13   4   1  127.59   14.80
   4   9   1  138.79   15.50
  16  -7  -1  487.25   49.10
 -16   7   1  477.75   48.70
   7   9   1  476.05   49.60
   9 -16   1  453.35   48.20
  19 -10  -1   86.89    9.70
   9 -19   1   78.49    8.80
  10   9   1   79.49   10.40
 -19  10   1   81.89    9.20
  16 -10  -1   97.59   12.40
  10   6   1  120.69   13.60
 -16  10   1  115.19   12.20
  10   6   1  125.99   13.00
   6 -16   1  114.09   12.10
  -3  13  -1   20.50    2.30
  -3  13  -1   20.90    2.30
  13 -10  -1   18.00    3.00
  13 -10  -1   27.10    2.80
 -13  10   1   21.10    2.90
   3 -13   1   20.00    3.00
  10   3   1   20.40    3.70
  10   3   1   20.80    4.10
  10 -10  -1  465.15   42.40
   0  10  -1  402.76   42.30
  10 -10  -1  434.56   42.50
   0  10  -1  401.56   42.40
   0 -10   1  391.06   42.50
 -10  10   1  386.46   42.30
  10   0   1  409.16   42.70
  10   0   1  420.46   42.90
   7 -10  -1   80.79    8.60
   3   7  -1   84.29    9.20
   3   7  -1   76.89    8.70
  -7  10   1   80.89    8.50
  -7  10   1   95.19    8.80
  -3  -7   1   75.69    8.70
  10  -3   1   78.09    8.90
  10  -3   1   78.59    8.80
   6   4  -1   20.70    3.30
   4 -10  -1   16.70    2.50
  -6  -4   1   16.50    2.80
  10  -6   1   18.70    2.40
  -4  10   1   20.20    2.40
  -4  10   1   23.00    3.00
  10  -6   1   24.80    2.70
   9   1  -1  429.66   43.20
   1 -10  -1  378.36   42.70
   9   1  -1  434.16   42.80
  10  -9   1  441.86   42.60
  10  -9   1  420.86   42.40
  -1  10   1  425.16   42.80
  -9  -1   1  388.26   42.80
  -1  10   1  399.16   43.10
  12  -2  -1   93.19   11.10
   2  10   1   94.19   11.30
 -12   2   1   97.99   10.80
   2  10   1  108.39   11.10
  10 -12   1  100.39   10.30
   2  10   1   98.09   10.80
  15  -5  -1    7.20    2.10
 -15   5   1    4.10    1.40
   5  10   1    1.90    1.90
  10 -15   1    3.10    0.70
   5  10   1    3.40    1.70
  18  -8  -1    0.50    1.00
   8  10   1    0.10    1.70
  10 -18   1    2.40    0.80
 -18   8   1    3.50    1.40
  21 -11  -1   56.29    7.90
 -21  11   1   59.39    6.90
  11  10   1   54.89    9.00
  -7  18  -1  113.79   10.60
  18 -11  -1   89.09   11.10
  11   7   1  103.39   11.70
   7 -18   1   87.89   10.60
 -18  11   1   92.99   10.80
  11   7   1  100.89   12.20
  15 -11  -1  115.19   13.90
  -4  15  -1  130.99   13.20
  -4  15  -1  139.19   13.20
  11   4   1  133.19   14.60
   4 -15   1  122.09   13.80
 -15  11   1  122.59   13.70
  11   4   1  127.29   15.00
  12 -11  -1   59.49    6.90
  -1  12  -1   62.19    6.60
  -1  12  -1   60.29    6.70
  12 -11  -1   73.89    6.80
   1 -12   1   52.19    6.80
 -12  11   1   56.99    6.70
  11   1   1   69.09    7.50
   2   9  -1    8.70    1.60
   9 -11  -1    8.70    1.40
  -9  11   1    8.90    1.40
  -2  -9   1    8.10    1.60
  11  -2   1    9.90    2.10
  11  -2   1    7.30    1.70
   5   6  -1   34.40    4.60
   6 -11  -1   23.70    3.50
  11  -5   1   30.20    3.90
  -5  -6   1   28.90    3.80
  -6  11   1   35.20    3.50
  11  -5   1   32.40    3.70
  -6  11   1   34.90    3.80
   8   3  -1  101.59   10.00
   3 -11  -1   79.39    9.80
   8   3  -1   97.09   10.50
  -3  11   1   91.89    9.90
  -8  -3   1   93.49   10.00
  -3  11   1   83.59   10.10
  11  -8   1   91.29    9.70
  11  -8   1  101.89    9.90
  11   0  -1 1057.59  102.39
  11   0  -1  937.31  102.49
  11 -11   1 1061.99  101.89
   0  11   1 1023.60  102.19
   0  11   1  951.10  102.49
  11 -11   1  992.10  101.69
 -11   0   1  959.90  102.19
  14  -3  -1   39.70    5.90
  11 -14   1   43.50    4.50
   3  11   1   36.60    6.10
   3  11   1   35.70    5.40
   3  11   1   45.00    5.80
 -14   3   1   40.90    5.10
  17  -6  -1    1.20    1.30
 -17   6   1   -1.00    0.60
  11 -17   1   -0.40    0.40
   6  11   1   -1.30    1.30
   6  11   1    0.40    1.80
  20  -9  -1    1.60    1.70
   9  11   1    1.20    2.10
 -20   9   1    2.20    1.40
  11 -20   1    0.20    0.70
  23 -12  -1   13.50    3.60
  12  11   1   10.70    4.20
 -23  12   1   17.10    2.90
  20 -12  -1   11.50    3.00
  -8  20  -1   14.80    2.40
  12   8   1   17.20    4.40
 -20  12   1   14.50    2.60
  12   8   1   13.20    3.60
  17 -12  -1   13.20    2.70
  -5  17  -1   13.90    2.20
   5 -17   1   12.90    2.30
  12   5   1   13.20    3.00
  12   5   1   13.20    3.70
 -17  12   1   11.70    2.20
  -2  14  -1    8.30    1.30
  14 -12  -1    9.80    1.90
  -2  14  -1    6.60    1.20
 -14  12   1    5.80    1.50
  12   2   1   11.40    2.60
   1  11  -1   28.40    3.50
   1  11  -1   30.60    3.70
  11 -12  -1   35.10    3.50
 -11  12   1   25.90    3.40
  12  -1   1   33.20    4.60
  -1 -11   1   27.20    3.90
  12  -1   1   30.50    4.50
   4   8  -1   -0.50    1.00
   8 -12  -1    0.50    0.60
   4   8  -1   -0.20    1.20
  12  -4   1    0.80    0.90
  12  -4   1   -0.60    0.80
  -8  12   1    1.10    0.90
  -4  -8   1    0.10    0.80
  -8  12   1    0.60    0.50
   7   5  -1  391.76   38.70
   7   5  -1  396.66   39.20
  -7  -5   1  352.36   38.70
  12  -7   1  368.76   38.70
  -5  12   1  345.27   38.70
  -5  12   1  398.26   38.50
  12  -7   1  374.66   38.60
  10   2  -1  119.89   11.80
  10   2  -1  113.19   12.20
   2 -12  -1   87.49   11.60
  -2  12   1  102.79   12.00
  12 -10   1  109.39   11.40
 -10  -2   1  105.09   11.80
  12 -10   1  116.49   11.60
  -2  12   1  116.79   11.80
  13  -1  -1  154.28   17.40
   1  12   1  151.98   16.90
 -13   1   1  152.38   17.00
  12 -13   1  180.78   16.70
   1  12   1  142.49   17.40
   1  12   1  154.08   17.10
  12 -13   1  164.68   16.40
  16  -4  -1   50.89    7.60
 -16   4   1   55.29    6.90
   4  12   1   57.19    7.60
  12 -16   1   61.79    6.20
   4  12   1   54.49    7.10
  19  -7  -1  121.99   13.90
  12 -19   1  116.09   12.80
   7  12   1  124.09   14.50
 -19   7   1  127.99   13.50
   7  12   1  130.09   14.00
  22 -10  -1   -0.60    1.10
  10  12   1    2.70    2.50
 -22  10   1    1.70    1.30
  10  12   1   -0.90    1.60
  25 -13  -1   38.30    6.50
 -25  13   1   42.60    5.80
  13  12   1   42.50    7.80
  22 -13  -1    1.10    1.90
 -22  13   1    1.40    1.40
  13   9   1    3.50    3.10
  13   9   1    1.10    1.90
  19 -13  -1   13.10    3.00
  -6  19  -1   19.20    2.60
  13   6   1   11.80    3.40
 -19  13   1   13.70    2.60
  13   6   1   12.80    4.00
  -3  16  -1    2.60    0.70
  16 -13  -1    3.90    1.40
  -3  16  -1    4.00    1.20
  -3  16  -1    3.00    0.70
  13   3   1    3.50    2.30
 -16  13   1    1.80    1.00
  13   3   1    3.60    1.90
   0  13  -1    5.90    1.60
   0  13  -1    7.20    1.40
   0  13  -1    7.10    2.10
  13 -13  -1   10.00    1.70
  13 -13  -1    7.70    1.70
 -13  13   1    8.30    1.40
  13   0   1    7.00    2.10
   0 -13   1    9.50    1.80
  10 -13  -1  262.47   26.10
   3  10  -1  244.58   26.60
 -10  13   1  245.68   26.00
  13  -3   1  258.07   26.40
  -3 -10   1  244.68   26.40
  13  -3   1  263.57   26.70
   6   7  -1  402.56   40.40
   6   7  -1  348.27   40.30
   6   7  -1  389.26   39.90
  -7  13   1  420.36   39.90
  -7  13   1  402.66   39.60
  -6  -7   1  351.86   39.90
  13  -6   1  375.96   40.00
  13  -6   1  392.86   39.80
   9   4  -1  184.58   18.50
   4 -13  -1  145.09   17.70
   9   4  -1  181.88   17.90
  -9  -4   1  162.78   17.90
  -4  13   1  147.59   17.90
  13  -9   1  186.78   17.90
  -4  13   1  172.08   17.70
  13  -9   1  177.88   17.60
  12   1  -1   71.59    9.20
  13 -12   1   83.09    8.60
 -12  -1   1   70.49    8.80
  13 -12   1   81.99    8.40
  -1  13   1   87.49    9.00
  -1  13   1   74.69    9.20
  15  -2  -1   15.10    3.40
   2  13   1   18.50    3.90
  13 -15   1   20.20    2.20
 -15   2   1   15.00    3.00
   2  13   1   17.90    3.30
  18  -5  -1   14.40    3.40
 -18   5   1   16.40    3.20
   5  13   1   19.50    3.70
   5  13   1   21.80    4.50
  13 -18   1   19.50    2.30
  21  -8  -1   18.70    4.00
   8  13   1   19.40    4.60
 -21   8   1   19.20    3.50
   8  13   1   19.40    4.10
  24 -11  -1   16.80    3.90
 -24  11   1   14.90    3.10
  11  13   1   14.70    4.60
  11  13   1   20.90    4.50
  27 -14  -1    3.90    2.10
  14  13   1   10.50    3.50
 -27  14   1    0.70    1.60
  14  13   1   -0.70    2.60
  24 -14  -1    2.50    1.80
  14  10   1   -2.50    2.10
 -24  14   1    4.60    1.70
  21 -14  -1   23.40    4.70
  -7  21  -1   37.80    4.10
 -21  14   1   28.80    4.40
  14   7   1   30.80    6.50
  14   7   1   36.10    6.00
  -4  18  -1    1.20    0.40
  -4  18  -1    1.20    0.50
  -4  18  -1    0.60    1.10
  18 -14  -1    3.30    1.30
  14   4   1    1.90    1.80
 -18  14   1    1.80    1.00
  14   4   1   -2.30    1.50
  -1  15  -1  113.19   11.50
  15 -14  -1  110.09   11.80
  -1  15  -1   99.69   11.80
  -1  15  -1  118.29   11.40
  14   1   1  104.49   12.30
 -15  14   1   99.49   11.40
   2  12  -1   19.40    3.50
  12 -14  -1   23.00    2.70
   2  12  -1   19.10    3.10
  14  -2   1   28.30    4.00
 -12  14   1   18.30    2.50
  -2 -12   1   18.50    3.10
   5   9  -1  290.17   31.50
   9 -14  -1  251.57   30.70
   5   9  -1  276.27   31.40
   5   9  -1  324.77   31.00
  14  -5   1  320.37   31.10
  -9  14   1  350.16   31.10
  -5  -9   1  272.17   31.00
  14  -5   1  296.47   31.30
  -9  14   1  306.37   30.60
   6 -14  -1    2.10    0.90
   8   6  -1    3.00    1.70
   8   6  -1    3.50    1.20
  -8  -6   1    3.80    1.40
  -6  14   1    4.20    1.00
  -6  14   1    2.80    1.30
  14  -8   1    1.70    1.20
  14  -8   1    5.60    1.30
  11   3  -1   57.79    7.00
  14 -11   1   56.79    6.00
  -3  14   1   52.59    6.60
  -3  14   1   62.39    6.30
 -11  -3   1   44.60    6.40
  14 -11   1   51.29    6.20
  14   0  -1    4.70    1.80
   0  14   1    1.60    1.30
   0  14   1    5.00    2.10
 -14   0   1    0.30    1.30
   0  14   1    2.40    1.20
  14 -14   1    3.20    1.00
  14 -14   1    0.70    0.60
  17  -3  -1   51.09    7.90
 -17   3   1   55.99    7.10
  14 -17   1   63.49    6.40
   3  14   1   56.49    8.50
   3  14   1   60.29    7.40
  20  -6  -1    5.00    2.40
  14 -20   1    7.10    1.40
   6  14   1    8.20    3.00
 -20   6   1    4.00    1.80
   6  14   1    5.70    2.40
  23  -9  -1   -0.40    1.80
 -23   9   1    2.10    1.60
   9  14   1    1.50    2.10
   9  14   1    2.30    2.30
  26 -12  -1    5.20    2.70
  12  14   1    2.80    3.20
 -26  12   1    5.00    2.00
  12  14   1    5.10    2.90
  29 -15  -1   -0.80    2.00
  15  14   1   -0.20    2.60
  15  14   1   -2.20    2.30
  26 -15  -1    9.70    3.00
 -26  15   1   15.00    2.80
  15  11   1   12.40    4.60
  -8  23  -1   28.70    3.50
  23 -15  -1   19.40    4.20
 -23  15   1   23.70    3.70
  15   8   1   19.50    5.50
  15   8   1   24.10    5.10
  -5  20  -1    1.30    1.10
  20 -15  -1    2.50    1.40
  15   5   1    1.10    1.90
  15   5   1    2.70    2.30
 -20  15   1   -0.40    1.00
  17 -15  -1    3.20    1.40
  -2  17  -1    1.70    0.90
  -2  17  -1    1.60    0.80
  -2  17  -1    0.80    1.20
  15   2   1    2.10    1.90
 -17  15   1    0.50    0.80
   1  14  -1   40.10    5.10
   1  14  -1   33.20    4.70
  14 -15  -1   46.70    4.80
 -14  15   1   36.20    4.30
  15  -1   1   37.30    5.70
   4  11  -1    0.60    0.80
   4  11  -1   -0.90    1.20
  -4 -11   1    2.20    1.30
 -11  15   1    0.80    0.60
  15  -4   1    0.00    1.10
   7   8  -1   66.69    8.60
   7   8  -1   70.89    8.60
   8 -15  -1   54.19    7.70
   7   8  -1   76.89    8.10
  15  -7   1   76.09    8.40
  15  -7   1   72.49    8.00
  -8  15   1   77.79    7.70
  -7  -8   1   70.29    8.20
  -8  15   1   82.49    8.10
  10   5  -1   -0.10    1.50
  15 -10   1    0.70    1.00
  -5  15   1    1.40    1.20
  15 -10   1    1.10    0.80
  -5  15   1    3.00    1.00
 -10  -5   1    0.50    1.20
  13   2  -1   10.50    2.70
  15 -13   1    9.20    2.00
  -2  15   1    9.10    2.00
  15 -13   1    9.80    1.70
  -2  15   1   14.40    2.40
  -2  15   1   11.00    2.70
 -13  -2   1    7.80    2.10
  16  -1  -1    7.50    2.70
   1  15   1    7.70    2.80
   1  15   1    7.30    2.20
  15 -16   1    9.00    1.40
  15 -16   1    7.50    1.70
 -16   1   1    8.30    2.30
  19  -4  -1   11.20    3.30
   4  15   1   12.50    3.20
 -19   4   1   10.20    2.70
   4  15   1   20.80    4.30
  15 -19   1   17.70    2.20
  22  -7  -1   26.50    5.50
   7  15   1   34.00    6.50
 -22   7   1   34.80    5.10
   7  15   1   37.90    5.90
  25 -10  -1   33.10    6.00
  10  15   1   31.60    6.50
 -25  10   1   36.70    5.20
  10  15   1   31.20    5.80
  28 -13  -1   22.30    5.10
 -28  13   1   24.30    4.30
  13  15   1   26.60    6.30
  13  15   1   30.40    5.60
  31 -16  -1   15.40    4.30
  16  15   1   17.90    5.00
  16  15   1   16.00    5.60
  28 -16  -1   11.90    3.60
  16  12   1    9.90    4.40
  25 -16  -1    9.70    3.00
 -25  16   1    9.50    2.30
  16   9   1   11.00    4.20
  16   9   1    9.60    3.70
  22 -16  -1    3.50    2.10
  -6  22  -1    8.90    1.90
  16   6   1   10.00    3.40
 -22  16   1    5.60    1.70
  16   6   1    5.00    2.90
  -3  19  -1   89.09    8.30
  -3  19  -1   70.19    8.70
  -3  19  -1   82.79    8.20
  19 -16  -1   68.79    8.90
 -19  16   1   67.89    8.50
  16   3   1   78.69    9.80
  16   3   1   66.99   10.90
   0  16  -1   43.50    5.10
   0  16  -1   40.20    5.80
  16 -16  -1   44.80    5.30
  16   0   1   47.80    6.60
 -16  16   1   39.80    4.80
   3  13  -1  122.49   13.40
   3  13  -1  121.89   13.10
   3  13  -1  122.99   12.90
 -13  16   1  114.59   12.50
  16  -3   1  122.69   13.50
  -3 -13   1  117.69   13.10
   6  10  -1  104.39   13.80
   6  10  -1  128.49   14.10
   6  10  -1  121.59   13.40
 -10  16   1  117.89   13.00
 -10  16   1  140.99   13.50
  16  -6   1  137.99   13.90
  -6 -10   1  127.59   13.70
   9   7  -1  129.69   15.90
  16  -9   1  148.59   15.20
  -9  -7   1  136.69   15.50
  -7  16   1  146.59   15.40
  16  -9   1  132.59   15.40
  -7  16   1  151.98   15.00
  12   4  -1   87.39   11.40
  16 -12   1  101.99   10.60
 -12  -4   1   96.39   11.10
  -4  16   1   87.89   11.10
  16 -12   1   95.99   10.90
  -4  16   1  115.99   10.80
  15   1  -1   52.99    7.30
  16 -15   1   48.20    5.40
  -1  16   1   42.80    6.70
 -15  -1   1   49.00    6.10
  -1  16   1   59.69    6.20
  16 -15   1   44.70    5.60
  -1  16   1   43.70    5.70
  18  -2  -1   15.30    3.70
   2  16   1   19.60    4.30
  16 -18   1   19.60    2.60
   2  16   1   23.10    3.80
 -18   2   1   18.30    3.40
  16 -18   1   20.20    3.10
  21  -5  -1    9.20    3.10
 -21   5   1    8.90    2.40
   5  16   1    6.70    2.60
   5  16   1    8.00    3.10
  24  -8  -1    0.40    1.90
 -24   8   1    1.80    1.70
   8  16   1   -2.20    1.90
   8  16   1   -1.10    2.00
  27 -11  -1   -1.20    1.20
  11  16   1    2.00    2.30
 -27  11   1   -2.10    1.50
  11  16   1   -0.30    2.60
  30 -14  -1   -1.00    2.00
  14  16   1    7.60    3.90
  14  16   1    2.20    2.90
  30 -17  -1    6.10    3.10
  17  13   1    7.10    4.50
  27 -17  -1   20.30    4.40
 -27  17   1   20.70    3.50
  17  10   1   21.80    6.10
  -7  24  -1    9.60    2.00
  24 -17  -1    4.40    2.30
  17   7   1    4.20    3.50
 -24  17   1    7.30    1.90
  17   7   1    1.00    2.60
  21 -17  -1   -1.30    1.30
  -4  21  -1    0.00    0.40
  -4  21  -1   -0.50    1.10
  -4  21  -1    0.20    0.40
  17   4   1   -0.40    2.60
 -21  17   1   -0.20    1.10
  17   4   1   -1.30    1.30
  -1  18  -1  294.47   31.60
  -1  18  -1  340.37   31.20
  18 -17  -1  281.77   31.50
 -18  17   1  284.47   31.10
  17   1   1  300.77   32.30
   2  15  -1  108.29   10.70
   2  15  -1   79.99   10.80
   2  15  -1  100.69   10.60
  15 -17  -1  108.09   10.60
 -15  17   1   86.69   10.10
  17  -2   1   96.79   11.20
   5  12  -1  319.17   30.30
   5  12  -1  279.17   30.80
 -12  17   1  273.07   29.80
  17  -5   1  287.07   30.70
  -5 -12   1  296.37   30.50
   8   9  -1  173.58   19.50
   8   9  -1  155.18   19.40
  -8  -9   1  166.08   19.00
  17  -8   1  164.58   19.10
  -9  17   1  190.78   18.40
  -9  17   1  196.78   18.90
  11   6  -1   50.79    7.00
  17 -11   1   43.30    5.60
  -6  17   1   46.00    5.20
 -11  -6   1   40.10    6.10
  -6  17   1   50.29    5.80
  14   3  -1   31.20    5.70
  -3  17   1   33.40    4.60
  17 -14   1   36.40    4.20
  -3  17   1   34.10    4.70
  17 -14   1   40.80    5.00
  -3  17   1   36.90    5.50
 -14  -3   1   29.60    5.00
  17   0  -1   36.40    6.10
  17 -17   1   41.60    4.50
  17 -17   1   36.20    4.70
   0  17   1   43.30    5.70
 -17   0   1   30.40    5.30
   0  17   1   44.90    6.50
  20  -3  -1   18.20    4.20
   3  17   1   15.00    4.40
   3  17   1   24.80    4.20
  17 -20   1   26.90    3.60
 -20   3   1   24.90    4.10
  23  -6  -1    7.40    3.10
   6  17   1    6.10    2.60
   6  17   1    6.00    3.20
 -23   6   1   10.10    2.60
  26  -9  -1    3.80    2.70
   9  17   1    1.00    2.60
 -26   9   1   -1.20    1.40
   9  17   1    4.70    2.60
  29 -12  -1   19.90    4.90
  12  17   1   23.20    5.10
  12  17   1   18.10    5.60
  32 -15  -1    0.40    1.60
  15  17   1    3.30    3.70
  15  17   1    0.20    2.50
  32 -18  -1   -1.50    1.80
  18  14   1    2.90    3.20
  18  14   1    2.40    3.50
  29 -18  -1    2.90    2.40
  18  11   1   -1.80    2.90
  26 -18  -1    2.60    2.10
  18   8   1    4.00    2.40
  18   8   1   -0.70    3.00
 -26  18   1    2.50    1.40
  -5  23  -1   40.30    4.90
  23 -18  -1   31.00    5.60
 -23  18   1   40.00    4.80
  18   5   1   40.30    7.90
  18   5   1   36.40    6.70
  -2  20  -1   79.29    9.60
  -2  20  -1   91.99    9.10
  20 -18  -1   81.89    9.80
  -2  20  -1   82.89    9.10
  18   2   1   81.89   12.30
  18   2   1   86.29   10.70
 -20  18   1   82.69    9.20
   1  17  -1  219.78   22.60
   1  17  -1  211.98   23.00
  17 -18  -1  218.38   22.70
 -17  18   1  209.08   22.20
  18  -1   1  210.38   23.30
   4  14  -1    2.70    1.70
   4  14  -1    2.10    1.50
   4  14  -1    5.20    1.50
  18  -4   1    3.20    1.90
 -14  18   1    3.30    0.90
   7  11  -1   88.59   11.80
   7  11  -1  128.89   12.40
  -7 -11   1   96.19   11.50
 -11  18   1   96.69   10.70
 -11  18   1  112.19   11.30
  18  -7   1  105.39   11.70
  10   8  -1   34.50    6.30
  10   8  -1   42.60    6.50
 -10  -8   1   39.20    5.80
  -8  18   1   41.60    4.70
  -8  18   1   47.20    5.30
  18 -10   1   43.00    6.00
  13   5  -1   31.40    6.10
  18 -13   1   36.30    5.50
  -5  18   1   41.60    5.50
 -13  -5   1   41.90    5.90
  -5  18   1   47.70    5.00
  16   2  -1   21.90    4.90
  18 -16   1   34.40    4.60
 -16  -2   1   32.00    4.80
  -2  18   1   32.40    4.60
  -2  18   1   29.40    5.20
  19  -1  -1   -1.40    1.60
  18 -19   1   -0.60    0.90
   1  18   1   -0.10    1.80
 -19   1   1   -2.30    1.40
   1  18   1    0.80    1.60
  22  -4  -1   36.80    6.90
 -22   4   1   33.40    6.00
   4  18   1   39.70    7.20
   4  18   1   57.29    7.10
  18 -22   1   48.80    5.50
  25  -7  -1   50.09    8.50
 -25   7   1   59.19    7.40
   7  18   1   64.09    8.60
   7  18   1   53.89    9.10
  28 -10  -1   16.40    4.50
  10  18   1   15.20    5.10
  10  18   1   23.40    4.90
 -28  10   1   23.00    4.00
  31 -13  -1    3.90    3.10
  13  18   1   -1.20    2.70
  13  18   1   -1.90    3.10
  31 -19  -1   -2.10    1.80
  19  12   1    2.80    3.90
  28 -19  -1   -0.80    1.60
  19   9   1    0.70    3.30
  19   9   1   -4.40    2.10
  25 -19  -1    0.90    1.30
  19   6   1    0.20    1.80
 -25  19   1   -1.00    1.00
  19   6   1   -0.70    2.80
  -3  22  -1    2.30    0.80
  22 -19  -1    2.50    1.90
  -3  22  -1   -0.20    1.30
  19   3   1    0.20    3.00
 -22  19   1    1.60    1.10
  19   3   1    1.00    2.50
   0  19  -1   79.69   10.20
  19 -19  -1   81.39   10.10
   0  19  -1   96.69    9.90
  19   0   1   92.89   11.10
 -19  19   1   91.09    9.50
   3  16  -1   48.80    6.00
   3  16  -1   50.79    6.30
   3  16  -1   48.30    5.70
 -16  19   1   43.50    5.20
  19  -3   1   43.60    6.80
   6  13  -1   25.20    4.40
   6  13  -1   29.10    5.10
  -6 -13   1   29.40    4.50
 -13  19   1   29.30    3.40
  19  -6   1   28.90    4.80
   9  10  -1    9.60    2.90
   9  10  -1    8.60    2.80
  19  -9   1   11.30    2.60
 -10  19   1    5.50    1.20
  -9 -10   1    9.20    2.20
 -10  19   1    7.20    2.00
  12   7  -1   45.10    6.80
 -12  -7   1   32.70    5.60
  -7  19   1   44.10    4.70
  -7  19   1   43.30    5.30
  19 -12   1   33.30    5.60
  15   4  -1    7.10    2.90
 -15  -4   1    7.10    2.40
  19 -15   1    7.90    2.00
  -4  19   1    6.90    1.90
  -4  19   1    6.50    2.30
  -4  19   1    4.90    1.70
  18   1  -1   47.40    7.30
 -18  -1   1   42.40    6.40
  -1  19   1   53.19    7.30
  -1  19   1   46.00    6.20
  19 -18   1   41.20    5.50
  21  -2  -1   18.10    4.90
  19 -21   1   27.00    4.10
   2  19   1   36.40    5.10
   2  19   1   30.90    5.80
 -21   2   1   26.90    4.70
  24  -5  -1   19.60    4.80
   5  19   1   19.90    5.10
 -24   5   1   23.20    4.30
  19 -24   1   25.10    3.90
   5  19   1   27.20    4.90
  27  -8  -1    1.90    2.40
 -27   8   1   -0.90    1.60
   8  19   1    0.00    2.60
   8  19   1    1.20    2.20
  30 -11  -1    5.20    3.00
  11  19   1    9.80    3.70
  11  19   1    2.00    3.10
  30 -20  -1    3.90    2.50
  20  10   1    3.60    3.80
  27 -20  -1   15.80    3.90
  20   7   1   20.20    4.80
  20   7   1   14.20    5.30
  24 -20  -1   -0.10    1.60
  -4  24  -1    2.30    2.10
  20   4   1    1.10    2.00
  20   4   1    2.10    3.30
 -24  20   1    4.20    1.30
  -1  21  -1   -0.30    1.60
  -1  21  -1    0.50    1.20
  21 -20  -1   -0.80    1.40
 -21  20   1   -0.10    1.00
  20   1   1    2.00    2.60
   2  18  -1    9.50    3.00
  18 -20  -1   13.80    2.70
   2  18  -1   11.70    2.60
  20  -2   1    8.00    3.10
 -18  20   1    9.90    1.70
   5  15  -1  257.87   26.90
   5  15  -1  261.27   26.40
  20  -5   1  257.27   26.80
 -15  20   1  231.18   25.50
   8  12  -1   84.09   11.30
   8  12  -1  100.79   11.50
  20  -8   1   82.09   11.00
  -8 -12   1   94.99   11.00
 -12  20   1   91.69   10.00
 -12  20   1  115.09   10.80
  11   9  -1   12.00    3.10
  11   9  -1    6.70    2.90
  -9  20   1    9.20    1.60
 -11  -9   1    7.30    2.50
  20 -11   1   10.30    2.60
  -9  20   1   12.40    2.50
  14   6  -1   -2.30    1.70
  20 -14   1    0.60    1.30
 -14  -6   1    0.70    1.60
  -6  20   1    0.90    1.50
  -6  20   1    1.40    1.00
  17   3  -1    0.40    2.30
  20 -17   1    7.40    2.10
  -3  20   1    8.10    2.60
 -17  -3   1    8.00    2.60
  -3  20   1    9.20    2.20
  20   0  -1    4.70    2.40
   0  20   1    4.80    2.20
   0  20   1    3.50    2.30
  20 -20   1    2.50    1.60
 -20   0   1    0.80    1.90
  23  -3  -1    8.50    3.40
 -23   3   1    7.30    2.70
   3  20   1    5.40    3.30
   3  20   1    5.30    2.70
  20 -23   1   11.10    2.40
  26  -6  -1   33.70    6.20
 -26   6   1   25.60    4.90
   6  20   1   40.70    6.20
   6  20   1   22.70    5.80
  20 -26   1   36.20    4.90
  29  -9  -1    0.60    2.20
   9  20   1    3.50    3.20
   9  20   1   -1.70    2.50
  32 -12  -1    5.50    2.90
  12  20   1   11.80    4.00
  12  20   1    6.20    3.90
  32 -21  -1   22.20    5.00
  21  11   1   18.70    6.30
  29 -21  -1    8.40    3.20
  21   8   1   12.80    5.10
  21   8   1   13.60    4.80
  26 -21  -1    1.80    1.90
  21   5   1    0.30    1.90
  21   5   1   -2.40    2.70
  -2  23  -1   -0.60    1.40
  23 -21  -1    2.90    1.80
  -2  23  -1    2.70    1.00
  21   2   1    5.10    3.70
 -23  21   1    1.80    1.10
  21   2   1   -1.10    2.00
  20 -21  -1  367.56   36.80
   1  20  -1  379.36   36.60
   1  20  -1  318.37   36.90
  21  -1   1  351.46   37.60
 -20  21   1  340.77   35.90
   4  17  -1    2.80    1.90
   4  17  -1    0.70    1.90
 -17  21   1    2.50    0.90
  21  -4   1    1.20    2.00
   7  14  -1   -0.90    1.60
   7  14  -1    0.50    1.60
  21  -7   1   -1.70    1.30
 -14  21   1   -1.10    0.60
  10  11  -1  176.38   19.50
  10  11  -1  156.28   19.40
 -11  21   1  208.48   18.70
  21 -10   1  167.48   18.90
 -10 -11   1  160.78   18.80
 -11  21   1  164.48   17.80
 -11  21   1  171.88   18.10
  13   8  -1    1.70    2.30
  13   8  -1    2.30    1.90
  21 -13   1    2.80    1.70
  -8  21   1    3.30    1.10
 -13  -8   1    2.90    2.00
  -8  21   1    5.30    1.90
  16   5  -1    2.90    2.60
 -16  -5   1    5.70    2.40
  -5  21   1    7.70    2.40
  -5  21   1    7.70    1.80
  21 -16   1    4.70    1.90
  19   2  -1    1.40    2.30
  -2  21   1    3.50    1.80
  -2  21   1    0.90    2.30
 -19  -2   1    0.70    2.00
  21 -19   1    1.80    1.50
  22  -1  -1    2.40    2.10
   1  21   1    7.00    2.50
 -22   1   1    3.60    2.20
  21 -22   1    1.10    1.60
   1  21   1    3.30    2.40
  25  -4  -1   27.80    5.70
 -25   4   1   21.20    4.40
   4  21   1   21.40    5.40
   4  21   1   29.10    4.90
  21 -25   1   28.10    4.30
  28  -7  -1    7.40    3.20
  21 -28   1    1.40    1.80
   7  21   1    6.60    3.00
   7  21   1    1.80    2.80
  31 -10  -1    1.30    2.10
  10  21   1   -1.50    2.60
  10  21   1   -0.20    2.30
  31 -22  -1   -0.50    2.00
  22   9   1   -0.60    3.50
  28 -22  -1    1.20    2.10
  22   6   1    6.00    4.20
  22   6   1    2.20    2.50
  25 -22  -1    1.10    1.80
  22   3   1   -0.40    3.10
  22   3   1    3.20    2.50
   0  22  -1   20.50    3.90
   0  22  -1   17.40    2.90
  22 -22  -1   18.60    3.60
  22   0   1   13.50    4.30
  19 -22  -1   22.60    3.70
   3  19  -1   20.80    3.80
   3  19  -1   19.70    4.10
 -19  22   1   18.20    2.30
  22  -3   1   15.90    4.30
   6  16  -1    3.80    2.30
   6  16  -1    8.30    2.60
  22  -6   1    3.30    2.30
 -16  22   1    2.60    0.80
   9  13  -1    1.30    2.10
  22  -9   1    0.40    1.50
 -13  22   1   -1.10    0.70
 -13  22   1   -0.60    0.60
  12  10  -1    3.90    2.70
  12  10  -1    4.20    2.30
  22 -12   1    3.00    2.10
 -12 -10   1    2.60    2.00
 -10  22   1    7.80    2.00
 -10  22   1    2.20    1.30
 -10  22   1    1.90    0.90
  15   7  -1   37.70    7.00
 -15  -7   1   32.70    6.00
  -7  22   1   45.40    4.90
  -7  22   1   42.00    6.10
  22 -15   1   42.50    6.30
  18   4  -1  113.49   13.70
  -4  22   1  103.29   13.00
  22 -18   1   93.49   12.50
 -18  -4   1  112.19   13.00
  -4  22   1  134.89   12.40
  21   1  -1    1.90    2.60
 -21  -1   1    0.10    1.40
  22 -21   1    0.60    1.40
  -1  22   1   -0.60    2.10
  -1  22   1    2.80    1.90
  24  -2  -1    2.90    2.30
   2  22   1   -0.10    1.90
   2  22   1    3.10    2.60
  22 -24   1    0.00    1.30
 -24   2   1    3.60    2.30
  27  -5  -1    1.80    2.80
  22 -27   1    3.20    1.90
   5  22   1   -1.40    2.40
   5  22   1    6.80    2.70
  30  -8  -1    2.00    2.70
   8  22   1    1.40    2.90
   8  22   1    1.20    2.80
  22 -30   1   -1.30    1.50
  30 -23  -1    0.00    2.10
  23   7   1    3.10    2.90
  23   7   1    5.70    4.50
  27 -23  -1    1.10    1.90
  23   4   1   -4.20    1.90
  23   4   1    2.00    3.40
  24 -23  -1    1.30    1.70
  23   1   1    3.10    3.50
  23   1   1    6.30    3.10
  21 -23  -1    1.60    1.60
   2  21  -1    1.00    1.60
   2  21  -1    2.20    2.20
  23  -2   1    0.30    2.20
   5  18  -1    0.80    2.00
   5  18  -1    0.00    1.90
  23  -5   1    2.00    2.10
   8  15  -1   49.90    7.10
   8  15  -1   55.59    7.90
 -15  23   1   48.60    5.30
  23  -8   1   47.70    7.40
  11  12  -1   47.70    7.90
  11  12  -1   54.79    8.20
  23 -11   1   48.10    7.40
 -12  23   1   46.80    5.40
 -12  23   1   57.99    6.50
  14   9  -1   -0.60    2.20
  14   9  -1    2.10    2.10
 -14  -9   1    3.80    2.10
  -9  23   1    2.50    1.00
  -9  23   1   -0.30    1.50
  23 -14   1    2.90    2.00
  17   6  -1  167.28   21.90
 -17  -6   1  187.88   21.50
  23 -17   1  171.38   21.30
  -6  23   1  231.78   20.80
  -6  23   1  201.78   21.60
  20   3  -1   71.29   10.70
  -3  23   1   88.39    8.80
  23 -20   1   68.69    8.70
  -3  23   1   69.09    9.50
 -20  -3   1   63.39    9.60
  23   0  -1   32.20    6.20
 -23   0   1   24.40    5.10
   0  23   1   38.60    5.50
  23 -23   1   31.90    5.10
   0  23   1   30.40    6.00
  26  -3  -1    4.40    3.20
   3  23   1    0.20    2.40
  23 -26   1    4.60    2.10
   3  23   1    4.80    2.80
  29  -6  -1    9.60    4.00
  23 -29   1   10.50    3.00
   6  23   1   15.40    4.80
   6  23   1   17.00    4.10
  29 -24  -1    2.60    2.20
  24   5   1    2.40    3.30
  24   5   1    3.50    3.90
  26 -24  -1    4.40    2.20
  24   2   1    3.50    3.20
  24   2   1   -2.20    2.30
   1  23  -1    0.40    1.30
   1  23  -1    2.60    2.20
  23 -24  -1   -0.50    1.30
  24  -1   1   -2.30    1.90
  20 -24  -1    2.40    1.80
   4  20  -1    2.90    2.40
   4  20  -1    3.80    2.20
  24  -4   1    3.00    2.60
   7  17  -1    5.00    2.40
   7  17  -1    6.60    2.90
  24  -7   1    6.00    2.80
  10  14  -1   29.00    6.00
 -14  24   1   29.70    3.30
  24 -10   1   30.80    5.40
  13  11  -1   79.69   10.70
  13  11  -1   60.99   10.30
  24 -13   1   68.19    9.50
 -11  24   1   93.29    8.90
 -11  24   1   64.89    7.60
  16   8  -1    2.70    3.00
  16   8  -1    1.00    2.80
  24 -16   1   -0.20    1.60
  -8  24   1    1.40    1.90
  -8  24   1    1.40    1.00
  19   5  -1   68.99   10.80
  24 -19   1   73.79    9.20
  -5  24   1   75.09    9.50
  -5  24   1   87.09    8.70
 -19  -5   1   60.09    9.60
  22   2  -1   74.69   12.10
  -2  24   1   93.19   11.30
  -2  24   1  112.99   10.70
  24 -22   1   72.89   10.40
  25  -1  -1   10.70    3.70
   1  24   1   11.30    4.20
   1  24   1   12.60    3.30
  24 -25   1   11.00    2.80
  28  -4  -1    5.50    3.00
  24 -28   1   -0.10    1.70
   4  24   1    1.90    2.50
   4  24   1    0.10    2.30
  31  -7  -1    3.00    3.30
  24 -31   1   12.50    3.10
   7  24   1   14.80    3.80
   7  24   1    8.60    4.10
  28 -25  -1   10.00    3.40
  25   3   1   31.90    7.40
  25   3   1   18.40    5.10
  25 -25  -1    0.10    1.70
  25   0   1    2.20    3.60
  25   0   1    3.70    3.10
   3  22  -1   51.59    7.70
   3  22  -1   54.79    6.80
  22 -25  -1   52.59    7.40
  25  -3   1   54.99    8.70
   6  19  -1    4.30    2.60
   6  19  -1    3.70    2.30
  25  -6   1    6.90    2.80
   9  16  -1   87.79   10.50
   9  16  -1   78.29   11.70
  25  -9   1   88.69   10.80
  12  13  -1    1.20    2.60
  12  13  -1    0.70    2.80
 -13  25   1    3.50    0.90
  25 -12   1    3.50    2.30
  15  10  -1    2.80    2.40
  15  10  -1    1.00    2.90
 -10  25   1    0.70    1.60
 -10  25   1    0.80    0.80
  25 -15   1    4.10    2.30
  18   7  -1   13.90    4.50
  18   7  -1    1.60    3.00
  -7  25   1   13.30    3.20
  25 -18   1   11.80    3.30
  -7  25   1   11.60    2.00
  21   4  -1    8.90    3.80
  -4  25   1    8.60    2.40
  -4  25   1    8.60    3.10
  25 -21   1   15.50    3.30
  24   1  -1   32.40    6.40
  25 -24   1   21.60    4.50
  -1  25   1   32.10    4.90
  -1  25   1   33.80    6.00
  27  -2  -1   -1.00    2.60
  25 -27   1    0.90    2.00
   2  25   1    6.20    3.30
   2  25   1    5.50    2.50
  30  -5  -1    1.50    2.90
  25 -30   1    3.80    2.20
   5  25   1    6.40    2.70
   5  25   1    4.60    3.20
  30 -26  -1   16.90    4.20
  26   4   1    9.50    5.60
  26   4   1   17.90    5.50
  27 -26  -1    0.20    2.00
  26   1   1    0.60    3.80
  26   1   1    4.80    3.30
  24 -26  -1    6.40    2.50
   2  24  -1    4.80    1.80
  26  -2   1   -0.40    2.30
   5  21  -1   -1.10    1.80
  21 -26  -1   -0.80    1.40
   5  21  -1   -1.90    1.70
  26  -5   1    0.20    2.20
   8  18  -1    3.80    2.30
   8  18  -1    2.30    2.70
  26  -8   1    7.20    2.90
  11  15  -1   17.00    4.50
  26 -11   1   12.10    3.60
  14  12  -1    1.40    2.90
  14  12  -1    5.50    3.40
 -12  26   1   -0.40    1.50
  26 -14   1    2.80    2.20
  17   9  -1   -0.50    2.50
  17   9  -1    4.70    3.30
  26 -17   1    1.70    2.10
  -9  26   1    3.00    1.10
  -9  26   1    3.50    2.00
  20   6  -1   -1.00    2.60
  20   6  -1    1.00    2.60
  -6  26   1   -1.70    1.60
  26 -20   1    0.10    1.80
  -6  26   1    0.10    1.10
  23   3  -1   40.30    8.10
  -3  26   1   35.80    7.00
  26 -23   1   44.40    6.80
  -3  26   1   58.69    6.30
  26   0  -1    5.70    3.50
   0  26   1    6.60    2.60
  26 -26   1    5.20    2.50
   0  26   1    3.80    2.90
  29  -3  -1    6.80    3.70
  26 -29   1    7.70    2.90
   3  26   1   10.50    4.00
  29 -27  -1   40.50    6.60
  27   2   1   31.70    7.50
  27   2   1   44.00    9.30
  26 -27  -1   -0.50    1.70
  27  -1   1   -1.30    2.60
  27  -1   1    1.80    3.70
   4  23  -1   25.40    5.10
  23 -27  -1   32.30    5.00
   4  23  -1   24.70    4.30
  27  -4   1   25.50    5.90
   7  20  -1    6.80    2.80
   7  20  -1    5.80    3.20
  27  -7   1   10.30    3.50
  10  17  -1    0.60    1.90
  10  17  -1    0.90    2.10
  27 -10   1    1.20    2.10
  13  14  -1    0.70    2.50
  27 -13   1   -0.60    1.80
  16  11  -1    3.80    3.40
  16  11  -1    7.10    3.30
 -11  27   1   10.20    2.80
  27 -16   1    8.20    3.00
  19   8  -1   53.49    9.60
  19   8  -1   54.19    9.10
  27 -19   1   50.69    7.90
  -8  27   1   57.49    7.40
  22   5  -1   43.40    8.60
  27 -22   1   51.59    7.70
  -5  27   1   57.09    8.10
  25   2  -1   19.50    5.50
  27 -25   1   19.60    4.10
  -2  27   1   22.80    5.10
  -2  27   1   23.20    3.80
  28  -1  -1   -0.80    2.10
  27 -28   1    1.50    2.10
   1  27   1    2.60    2.20
   1  27   1    4.10    3.00
  28 -28  -1    0.80    2.10
  28   0   1   -1.80    2.70
  28   0   1    0.20    4.10
  25 -28  -1    1.90    2.00
  28  -3   1    2.40    3.10
  22 -28  -1   10.40    3.10
   6  22  -1    7.10    3.00
   6  22  -1   13.50    3.20
  28  -6   1   12.80    4.00
   9  19  -1   -2.20    1.80
   9  19  -1   -1.60    2.40
  28  -9   1    0.80    2.40
  12  16  -1    3.10    3.00
  12  16  -1    1.50    2.30
  28 -12   1   -0.50    1.90
  15  13  -1    5.60    3.40
  15  13  -1   -3.60    2.40
  28 -15   1    1.30    2.10
 -13  28   1    0.40    1.70
  18  10  -1    7.80    4.30
  18  10  -1   16.20    5.10
 -10  28   1   19.80    3.80
  28 -18   1   17.50    4.00
  21   7  -1   -4.70    2.30
  21   7  -1   -0.30    2.80
  28 -21   1    1.00    2.00
  -7  28   1    0.00    2.10
  24   4  -1   11.20    4.40
  -4  28   1   14.30    4.00
  28 -24   1   10.40    3.20
  27   1  -1    4.80    3.90
  28 -27   1    3.00    2.30
  -1  28   1    3.70    3.10
  27 -29  -1   -2.50    1.70
  29  -2   1    3.70    3.00
  29  -2   1   -6.20    2.70
  24 -29  -1    1.10    1.80
   5  24  -1    0.70    1.60
  29  -5   1    0.70    2.70
   8  21  -1    1.20    2.50
  21 -29  -1    1.90    2.00
   8  21  -1   -2.80    1.80
  29  -8   1   -3.40    1.90
  11  18  -1    2.70    2.30
  11  18  -1   -0.60    2.20
  29 -11   1    1.30    2.40
  14  15  -1    8.40    3.90
  29 -14   1    2.20    2.50
  17  12  -1    2.50    3.00
  17  12  -1   -1.90    2.30
 -12  29   1   -2.20    1.50
  29 -17   1   -0.70    1.70
  20   9  -1    2.30    3.20
  20   9  -1    3.20    3.50
  -9  29   1    2.80    2.40
  29 -20   1    1.70    2.40
  23   6  -1   -0.80    3.20
  23   6  -1   -0.20    2.10
  29 -23   1   -0.70    1.60
  -6  29   1    5.50    2.90
  26   3  -1    3.90    3.10
  29 -26   1    1.50    1.90
  -3  29   1    3.10    2.80
  26 -30  -1   -0.90    2.00
  30  -4   1    2.20    3.10
   7  23  -1    0.80    2.50
   7  23  -1    3.00    2.30
  23 -30  -1    1.20    1.80
  30  -7   1    0.10    2.60
  10  20  -1   -2.00    2.10
  10  20  -1    0.90    2.50
  30 -10   1    0.10    2.40
  13  17  -1    1.10    2.30
  13  17  -1    1.30    2.70
  30 -13   1    2.50    2.50
  16  14  -1   29.00    6.40
  30 -16   1   16.60    4.70
  19  11  -1    2.70    3.40
  19  11  -1    4.00    3.60
  30 -19   1    1.50    2.40
 -11  30   1    0.30    2.10
  22   8  -1   -3.10    2.70
  22   8  -1    0.50    2.20
  -8  30   1    3.80    2.20
  30 -22   1    1.70    2.10
  25   5  -1   -4.60    2.60
  25   5  -1   -0.80    3.20
  -5  30   1   -0.50    2.20
  30 -25   1   -2.50    1.60
   9  22  -1   29.80    5.30
  22 -31  -1   33.00    5.50
   9  22  -1   21.90    5.40
  31  -9   1   21.10    5.70
  12  19  -1   -0.20    2.20
  12  19  -1    0.70    2.70
  31 -12   1    4.60    2.90
  15  16  -1    2.80    2.60
  15  16  -1   -0.80    2.60
  31 -15   1    0.90    2.50
  18  13  -1    0.20    3.50
  18  13  -1   -1.30    2.80
  31 -18   1    3.50    2.60
  21  10  -1    3.20    3.90
  21  10  -1    9.60    4.20
  31 -21   1   12.50    3.60
 -10  31   1   10.50    3.30
  24   7  -1   11.80    4.90
  24   7  -1    0.10    3.20
  -7  31   1    8.70    3.10
  31 -24   1    5.10    2.70
  11  21  -1    8.20    3.10
  11  21  -1    4.60    3.40
  32 -11   1    3.20    3.20
  14  18  -1    6.90    3.40
  14  18  -1    3.90    3.10
  32 -14   1   -2.10    2.00
  17  15  -1    3.20    3.60
  32 -17   1    3.60    2.80
  20  12  -1    3.10    3.40
  20  12  -1   -0.30    3.40
 -12  32   1    5.40    2.50
  32 -20   1    6.00    3.30
  -1   1  -2    0.00    0.40
   0  -1  -2    0.00    0.40
   1   0  -2    0.80    0.40
   0   1   2    0.90    0.60
   1  -1   2   -0.80    0.50
   0   2  -2  175.38   20.30
   2  -2  -2  174.48   20.40
   2   0   2  220.18   20.60
   0  -2   2  218.18   20.40
  -2   2   2  210.38   20.50
   3  -1  -2 1208.78  133.29
  -1  -2  -2 1207.68  133.39
  -3   1   2 1418.56  133.29
   1   2   2 1374.86  133.49
   2  -3   2 1341.97  133.29
   4  -3  -2 2590.24  230.88
  -1   4  -2 2127.59  230.78
   1  -4   2 2040.00  233.48
   3   1   2 2151.58  230.98
  -4   3   2 2381.96  230.78
   2   1  -2   23.70    2.60
   1  -3  -2   19.10    2.70
  -2  -1   2   27.20    2.70
   3  -2   2   24.70    2.80
  -1   3   2   22.50    2.90
   5  -2  -2   46.60    5.40
   2   3   2   48.10    5.50
  -5   2   2   49.00    5.20
   6  -4  -2 4184.28  389.96
   4   2   2 3740.23  390.36
  -6   4   2 3946.31  390.16
   4   2   2 3671.93  390.06
   2  -6   2 3634.64  389.96
   1   3  -2 4261.57  510.05
  -1  -3   2 5600.94  505.65
  -3   4   2 4861.31  511.55
   4   0  -2   52.59    5.70
   4   0  -2   52.09    5.50
   0   4   2   49.70    5.70
  -4   0   2   49.60    5.50
   7  -3  -2   10.10    1.90
  -7   3   2    9.30    1.60
   3   4   2   10.10    2.40
   3   4   2    9.40    1.80
   8  -5  -2    3.10    0.90
  -8   5   2    1.20    0.80
   3  -8   2    2.40    0.40
   5   3   2    2.70    1.60
   0   5  -2 1071.29  128.09
  -5   5   2 1251.17  128.29
  -5   5   2 1451.25  128.49
   0  -5   2 1281.87  128.19
   3   2  -2  381.06   35.60
  -2   5   2  311.67   35.70
  -3  -2   2  348.07   35.60
   6  -1  -2  116.29   12.10
   1   5   2  105.49   12.30
  -6   1   2  115.69   11.80
   1   5   2  108.99   12.00
   9  -4  -2  607.94   60.29
   4   5   2  570.24   60.29
  -9   4   2  605.74   59.99
   4   5   2  556.84   60.69
  10  -6  -2   18.00    3.00
   4 -10   2   20.80    2.10
   6   4   2   16.50    3.60
   4 -10   2   18.80    2.20
 -10   6   2   17.80    2.70
   7  -6  -2  405.66   39.70
   6   1   2  344.27   40.20
  -7   6   2  373.86   39.50
   1  -7   2  380.16   39.40
  -7   6   2  421.06   39.80
   2   4  -2 2549.24  241.48
   2   4  -2 2406.06  242.08
  -2  -4   2 2373.26  241.58
  -4   6   2 2273.67  241.68
  -4   6   2 2276.37  241.78
   5   1  -2  195.78   20.80
   5   1  -2  223.48   20.50
  -5  -1   2  191.98   20.50
  -1   6   2  175.18   20.90
  -1   6   2  199.58   20.70
   8  -2  -2    0.20    1.00
   8  -2  -2    2.60    1.20
   2   6   2    0.90    0.90
  -8   2   2    1.80    0.90
   2   6   2    3.10    1.30
  11  -5  -2  859.51   87.59
   5   6   2  844.12   87.59
   5   6   2  832.12   88.09
 -11   5   2  875.41   87.29
  12  -7  -2  184.68   19.60
   5 -12   2  184.28   19.00
   5 -12   2  185.48   18.90
 -12   7   2  187.08   19.30
   7   5   2  175.88   20.20
   9  -7  -2  390.26   34.20
   9  -7  -2  330.97   34.30
   7   2   2  297.47   34.80
   2  -9   2  327.27   33.90
  -9   7   2  307.47   34.10
   1   6  -2   29.30    3.10
   1   6  -2   30.30    3.80
  -6   7   2   26.40    3.20
   7  -1   2   23.60    4.20
  -1  -6   2   24.80    3.20
  -6   7   2   33.20    3.50
   4   3  -2  678.23   64.19
  -3   7   2  632.64   63.89
  -3   7   2  558.54   64.09
  -4  -3   2  633.94   63.79
   7   0  -2  211.38   22.60
   0   7   2  212.38   22.80
   0   7   2  221.28   22.50
  -7   0   2  211.98   22.20
  10  -3  -2   33.30    3.70
  10  -3  -2   27.50    4.30
 -10   3   2   28.10    3.70
   3   7   2   30.00    4.30
   3   7   2   29.90    4.80
  13  -6  -2   -0.80    1.10
   6   7   2    3.70    2.00
   7 -13   2    1.30    0.30
   6   7   2    1.10    1.10
   7 -13   2    0.00    0.20
 -13   6   2   -0.20    0.80
  14  -8  -2   25.80    4.40
   6 -14   2   31.70    3.50
 -14   8   2   26.40    4.00
   8   6   2   26.70    5.30
   6 -14   2   35.00    3.60
  11  -8  -2   99.59    8.60
  11  -8  -2   77.29    8.70
 -11   8   2   73.59    8.50
   3 -11   2   73.49    8.30
   8   3   2   71.49    9.40
   0   8  -2   42.60    4.50
   0   8  -2   39.80    5.00
   0   8  -2   37.70    4.60
   8  -8  -2   41.90    4.80
   8   0   2   46.80    5.10
  -8   8   2   41.20    4.70
   8   0   2   46.00    6.30
   0  -8   2   41.90    4.70
  -8   8   2   53.69    5.10
   3   5  -2  192.38   18.00
   3   5  -2  171.18   18.40
  -5   8   2  172.48   18.30
   8  -3   2  160.08   18.60
  -5   8   2  169.28   18.00
  -3  -5   2  169.68   18.00
   6   2  -2   54.39    6.20
  -2   8   2   48.30    6.10
  -2   8   2   49.70    5.90
  -6  -2   2   53.49    5.80
   9  -1  -2   27.50    3.00
   9  -1  -2   22.00    3.60
   1   8   2   24.10    3.60
   1   8   2   22.00    4.00
  -9   1   2   18.20    3.00
  12  -4  -2   88.39    9.60
   4   8   2   80.09    9.90
   4   8   2   84.39    9.50
 -12   4   2   80.09    9.10
  15  -7  -2  108.49   12.00
   7   8   2   99.89   12.60
   8 -15   2  110.89   11.10
 -15   7   2  105.99   11.60
   7   8   2  109.49   12.20
   8 -15   2  102.59   11.00
  16  -9  -2   58.99    7.70
   7 -16   2   70.59    7.20
   7 -16   2   67.19    7.10
   9   7   2   57.19    9.20
 -16   9   2   66.19    7.50
  13  -9  -2  562.74   59.99
 -13   9   2  586.64   59.69
   4 -13   2  591.84   59.49
   9   4   2  585.34   60.89
  -1  10  -2    8.90    1.00
  10  -9  -2   13.20    1.80
  10  -9  -2   10.30    1.90
  -1  10  -2    8.10    1.10
   1 -10   2    8.90    1.50
 -10   9   2    9.40    1.60
   9   1   2   12.50    2.30
   9   1   2   10.60    2.70
   2   7  -2  107.39   10.00
   2   7  -2  100.99   10.60
   7  -9  -2   86.29   10.10
   9  -2   2   99.19   10.40
  -7   9   2  106.29   10.40
  -2  -7   2   82.29   10.10
   9  -2   2   88.49   10.90
  -7   9   2   95.79   10.10
   5   4  -2    1.50    1.20
   4  -9  -2    1.60    0.80
  -4   9   2    2.60    1.00
  -5  -4   2    2.80    1.00
  -4   9   2    1.30    1.00
   8   1  -2  103.89   10.00
   8   1  -2   92.29   10.40
  -8  -1   2   90.49   10.00
  -1   9   2   91.59   10.20
  -1   9   2   83.69   10.40
  11  -2  -2  260.37   29.70
  11  -2  -2  345.77   29.90
   2   9   2  282.97   30.10
 -11   2   2  248.18   29.30
   2   9   2  290.47   29.70
  14  -5  -2  111.89   13.60
   9 -14   2  132.69   12.70
   9 -14   2  122.59   12.70
   5   9   2  126.99   14.40
   5   9   2  116.69   13.70
 -14   5   2  117.99   13.40
  17  -8  -2   -0.40    1.20
   8   9   2   -0.40    1.60
   8   9   2    0.80    1.90
 -17   8   2    0.20    1.00
   9 -17   2   -0.10    0.50
  18 -10  -2   36.00    5.80
 -18  10   2   37.30    5.10
  10   8   2   40.50    7.10
   8 -18   2   45.90    4.80
  15 -10  -2   12.80    2.60
 -15  10   2   14.60    2.40
   5 -15   2   13.10    2.00
  10   5   2   12.30    3.40
  12 -10  -2   66.19    7.70
   2 -12   2   67.69    7.40
  10   2   2   68.99    8.70
  10   2   2   78.29    8.10
 -12  10   2   64.59    7.40
   9 -10  -2 1283.07  130.19
   1   9  -2 1333.97  130.59
   1   9  -2 1349.27  129.99
  -9  10   2 1359.96  130.39
  -9  10   2 1264.57  130.09
  -1  -9   2 1173.58  130.19
  10  -1   2 1305.77  130.49
  10  -1   2 1139.89  130.99
   4   6  -2  215.18   20.20
   4   6  -2  195.48   20.70
  -6  10   2  200.78   20.20
  10  -4   2  188.38   20.60
  -6  10   2  197.18   20.50
  -4  -6   2  168.88   20.20
   7   3  -2   15.10    2.10
   3 -10  -2   10.10    2.00
   7   3  -2    9.20    2.40
  -3  10   2   13.60    2.70
  -7  -3   2   11.70    2.10
  -3  10   2   14.30    2.20
  10   0  -2   41.60    4.60
  10   0  -2   40.40    5.50
   0  10   2   39.70    5.80
   0  10   2   40.50    4.80
 -10   0   2   30.00    4.70
  13  -3  -2   65.89    8.80
   3  10   2   80.09    9.30
 -13   3   2   70.59    8.40
   3  10   2   86.19    8.90
  16  -6  -2   13.80    2.90
  10 -16   2   12.40    1.50
   6  10   2   13.20    3.00
 -16   6   2   15.10    2.60
   6  10   2   12.20    3.60
  19  -9  -2   64.79    8.90
   9  10   2   74.49    9.20
   9  10   2   89.69   10.30
 -19   9   2   86.99    8.80
  10 -19   2   70.39    8.00
  20 -11  -2   12.50    3.00
 -20  11   2   16.00    2.70
   9 -20   2   14.70    2.30
  11   9   2    7.10    3.60
  17 -11  -2    4.10    1.80
   6 -17   2    3.90    1.20
 -17  11   2    4.00    1.40
  11   6   2    4.70    2.60
  14 -11  -2    7.20    1.70
 -14  11   2    5.00    1.30
  11   3   2    2.90    2.30
   3 -14   2    5.40    1.20
  11   3   2    5.10    2.00
  11 -11  -2  259.87   25.10
   0  11  -2  267.07   24.50
   0  11  -2  219.28   24.70
  11   0   2  223.38   25.90
 -11  11   2  228.18   24.80
   0 -11   2  228.38   24.80
  11   0   2  245.68   25.30
   8 -11  -2    3.00    1.00
   3   8  -2    1.70    0.80
   3   8  -2    3.50    1.50
  -3  -8   2    2.20    1.00
  11  -3   2    0.50    1.10
  -8  11   2    2.10    1.10
  -8  11   2    1.40    0.80
   5 -11  -2   35.90    5.30
   6   5  -2   59.49    6.20
  11  -6   2   51.79    5.80
  -6  -5   2   48.60    5.60
  -5  11   2   50.19    5.80
  -5  11   2   53.39    5.50
   9   2  -2    3.20    1.50
   2 -11  -2    2.00    1.20
   9   2  -2    4.60    1.20
  -2  11   2    2.00    1.30
  -9  -2   2    3.10    1.30
  -2  11   2    3.10    1.70
  12  -1  -2   71.99    9.60
  11 -12   2   92.19    9.00
   1  11   2   74.99   10.00
 -12   1   2   86.49    9.50
   1  11   2   87.39    9.60
  15  -4  -2   90.09   10.70
   4  11   2  100.79   10.80
 -15   4   2   86.79   10.20
  11 -15   2   93.29    9.40
   4  11   2   84.89   11.00
  18  -7  -2    5.60    2.50
  11 -18   2   10.40    1.30
 -18   7   2    7.50    2.00
   7  11   2    1.80    2.30
   7  11   2    4.70    2.20
  21 -10  -2    1.40    1.80
  10  11   2   -2.30    1.80
  10  11   2    1.00    2.10
 -21  10   2   -0.80    1.30
  22 -12  -2   12.80    3.10
 -22  12   2   11.40    2.50
  12  10   2    9.90    4.00
  19 -12  -2   43.70    5.90
  12   7   2   30.60    6.50
 -19  12   2   38.30    4.80
   7 -19   2   37.30    4.60
  16 -12  -2  219.88   25.70
 -16  12   2  240.88   25.50
   4 -16   2  238.68   25.40
  12   4   2  245.38   27.00
  12   4   2  297.37   26.50
  13 -12  -2   47.40    6.10
  -1  13  -2   58.79    5.50
  -1  13  -2   47.70    5.50
   1 -13   2   55.89    5.90
  12   1   2   47.20    7.70
  12   1   2   54.29    6.50
 -13  12   2   48.30    5.90
   2  10  -2  538.55   51.69
   2  10  -2  513.35   52.39
  -2 -10   2  459.85   51.89
  12  -2   2  481.55   52.09
 -10  12   2  563.74   52.19
 -10  12   2  477.05   51.79
  12  -2   2  510.05   52.29
   5   7  -2  356.46   37.80
  -5  -7   2  311.47   37.30
  -7  12   2  386.46   37.60
  12  -5   2  360.06   37.50
  -7  12   2  393.26   37.20
   8   4  -2  106.09   11.80
   8   4  -2  120.49   11.40
  12  -8   2  103.79   11.20
  -4  12   2  104.59   11.30
  -8  -4   2   99.89   11.40
  -4  12   2   93.19   11.60
  11   1  -2   92.79   10.30
  12 -11   2   96.09    9.40
 -11  -1   2   76.79    9.70
  -1  12   2   84.39   10.20
  -1  12   2   86.69    9.90
  14  -2  -2  343.67   38.30
   2  12   2  390.96   38.30
  12 -14   2  414.86   37.50
  12 -14   2  342.87   37.20
 -14   2   2  333.17   37.90
   2  12   2  365.06   38.70
  17  -5  -2   65.29    8.90
 -17   5   2   68.99    8.60
  12 -17   2   81.59    7.80
   5  12   2   68.79    8.90
   5  12   2   72.79    9.60
  20  -8  -2    6.60    2.60
  12 -20   2    8.10    1.30
   8  12   2   14.30    3.30
 -20   8   2    5.00    1.90
   8  12   2    7.00    3.20
  23 -11  -2   12.60    3.40
 -23  11   2   11.60    2.70
  11  12   2   12.20    3.60
  11  12   2   12.20    4.30
  24 -13  -2    1.70    1.60
  13  11   2    4.70    2.50
 -24  13   2    2.00    1.70
  13  11   2    3.20    3.00
  21 -13  -2   20.80    4.30
 -21  13   2   28.70    4.00
  13   8   2   24.80    5.90
  18 -13  -2   -0.50    0.90
 -18  13   2    0.10    1.00
  13   5   2    0.80    2.30
  13   5   2    3.10    1.70
  15 -13  -2   51.29    6.20
 -15  13   2   49.70    5.80
   2 -15   2   50.19    5.90
  13   2   2   51.89    8.10
  13   2   2   57.19    7.30
   1  12  -2   13.80    2.30
   1  12  -2   17.00    2.00
  13  -1   2   13.70    2.90
  13  -1   2   17.60    3.90
  -1 -12   2   12.30    2.30
 -12  13   2   15.50    2.30
   4   9  -2   59.79    8.10
  -4  -9   2   61.19    7.70
  -9  13   2   74.29    7.50
  -9  13   2   80.39    8.00
  13  -4   2   69.69    7.90
  13  -4   2   66.99    7.70
   7   6  -2   93.59   11.00
   7   6  -2   95.79   10.40
  13  -7   2   94.79   10.30
  -6  13   2   98.79   10.80
  -6  13   2  101.29   10.40
  -7  -6   2   91.79   10.50
  13  -7   2   94.79   10.50
  10   3  -2   42.90    6.90
 -10  -3   2   59.79    6.20
  -3  13   2   54.69    6.20
  13 -10   2   49.60    5.60
  13 -10   2   52.09    5.80
  -3  13   2   46.70    6.40
  13   0  -2  425.96   45.50
 -13   0   2  404.26   45.00
  13 -13   2  465.35   44.70
   0  13   2  419.66   45.70
  13 -13   2  426.16   44.40
   0  13   2  465.95   45.30
  16  -3  -2   48.50    6.80
  13 -16   2   45.20    4.70
   3  13   2   41.30    7.00
 -16   3   2   43.10    5.50
   3  13   2   41.00    6.20
  19  -6  -2    7.50    2.40
   6  13   2    5.00    2.80
 -19   6   2    6.20    2.00
  13 -19   2    6.30    1.00
   6  13   2    6.70    2.60
  22  -9  -2   11.80    3.40
 -22   9   2   17.30    3.30
   9  13   2   16.80    4.80
   9  13   2   17.70    4.00
  25 -12  -2   32.00    5.90
  12  13   2   32.90    7.20
 -25  12   2   38.70    5.40
  12  13   2   35.60    6.50
  26 -14  -2    8.90    2.90
 -26  14   2   10.20    2.60
  14  12   2    9.20    3.70
  14  12   2   16.70    5.10
  23 -14  -2   46.40    7.00
 -23  14   2   47.50    5.90
  14   9   2   42.30    8.20
  20 -14  -2   -0.10    1.10
  14   6   2    1.20    2.00
 -20  14   2    0.10    1.00
  14   6   2    1.00    1.80
  17 -14  -2   44.30    5.70
   3 -17   2   43.00    4.90
  14   3   2   43.30    6.30
 -17  14   2   36.10    4.70
  14   3   2   30.70    6.60
   0  14  -2    7.70    1.40
  14 -14  -2    5.00    1.50
   0  14  -2    6.90    1.10
 -14  14   2    5.40    1.40
  14   0   2    8.40    2.40
   0 -14   2    5.60    1.60
  14   0   2    6.70    2.60
   3  11  -2  112.69   12.70
 -11  14   2  125.79   12.30
  -3 -11   2  104.49   12.10
  14  -3   2  110.29   12.50
 -11  14   2  109.79   11.90
   6   8  -2   10.40    2.40
   6   8  -2    5.30    1.50
  -6  -8   2    6.40    1.80
  14  -6   2    7.10    1.70
  -8  14   2   15.40    2.50
  -8  14   2    8.40    1.60
  14  -6   2    7.80    1.90
   9   5  -2   18.00    3.90
  14  -9   2   20.60    3.10
  -5  14   2   27.80    4.10
  14  -9   2   27.10    3.60
  -9  -5   2   20.80    3.50
  -5  14   2   25.20    3.40
  12   2  -2   50.69    6.70
 -12  -2   2   45.00    5.60
  -2  14   2   41.50    6.50
  -2  14   2   48.80    5.60
  14 -12   2   42.90    5.20
  14 -12   2   41.70    4.90
  15  -1  -2   59.19    8.20
 -15   1   2   55.79    7.10
   1  14   2   56.29    7.30
  14 -15   2   60.29    6.70
   1  14   2   63.49    8.00
  14 -15   2   60.49    6.30
  18  -4  -2   41.50    6.30
 -18   4   2   33.90    5.40
   4  14   2   37.80    6.60
  14 -18   2   41.20    4.30
   4  14   2   37.40    5.90
  21  -7  -2    2.00    1.70
 -21   7   2    2.50    1.50
  14 -21   2    3.90    1.30
   7  14   2    6.30    2.70
   7  14   2    5.30    3.00
  24 -10  -2   20.50    4.60
 -24  10   2   26.40    4.20
  10  14   2   19.90    5.60
  10  14   2   28.00    5.30
  27 -13  -2    3.00    2.30
 -27  13   2    1.00    1.50
  13  14   2    1.40    2.60
  13  14   2   -0.50    2.90
  28 -15  -2   -0.70    1.70
 -28  15   2    0.60    1.50
  15  13   2    3.30    3.80
  15  13   2    4.50    2.40
  25 -15  -2    7.90    2.60
  15  10   2    2.00    3.20
 -25  15   2    6.30    2.00
  22 -15  -2   33.00    5.50
  15   7   2   35.80    7.20
 -22  15   2   32.30    4.60
  19 -15  -2   41.70    5.70
  15   4   2   45.60    6.50
  15   4   2   35.60    7.20
 -19  15   2   33.70    4.80
  -1  16  -2  136.99   14.40
  16 -15  -2  118.79   15.00
  -1  16  -2  154.48   14.30
  15   1   2  137.29   15.60
  15   1   2  121.99   16.30
 -16  15   2  139.09   14.80
   1 -16   2  141.99   15.00
   2  13  -2   80.39    7.90
   2  13  -2   67.79    8.10
  -2 -13   2   70.39    8.20
 -13  15   2   68.89    7.90
  15  -2   2   74.49    8.70
   5  10  -2    2.60    1.00
   5  10  -2   -0.20    1.40
   5  10  -2    2.00    1.40
  15  -5   2    1.90    1.30
 -10  15   2    2.00    1.30
  -5 -10   2    0.00    1.00
 -10  15   2    3.40    1.00
   8   7  -2  336.77   36.50
  -7  15   2  354.26   36.20
  -8  -7   2  295.67   35.90
  -7  15   2  404.86   35.80
  15  -8   2  346.57   36.00
  15  -8   2  332.07   35.70
  11   4  -2   19.20    4.20
 -11  -4   2   24.40    3.90
  15 -11   2   32.50    3.90
  15 -11   2   23.70    3.30
  -4  15   2   25.50    4.40
  -4  15   2   28.10    3.90
  14   1  -2   14.10    3.40
  15 -14   2   12.40    1.80
 -14  -1   2   14.80    2.70
  -1  15   2   13.10    2.80
  -1  15   2   10.60    3.00
  15 -14   2   12.00    2.20
  17  -2  -2   24.00    4.40
  15 -17   2   22.20    3.10
  15 -17   2   21.60    2.50
   2  15   2   19.50    4.40
 -17   2   2   20.20    3.60
   2  15   2   17.00    3.70
  20  -5  -2    6.70    2.70
 -20   5   2    9.80    2.60
   5  15   2   12.80    3.30
   5  15   2    2.20    2.60
  15 -20   2   10.20    1.40
  23  -8  -2   32.60    5.70
 -23   8   2   28.60    4.90
   8  15   2   37.40    6.00
   8  15   2   36.80    7.00
  26 -11  -2    3.20    2.30
  11  15   2    7.20    3.70
  11  15   2    1.60    2.20
 -26  11   2    2.40    1.90
  29 -14  -2   -0.80    2.00
  14  15   2    1.90    3.50
 -29  14   2    1.40    1.90
  14  15   2    1.50    2.60
  30 -16  -2    4.60    2.70
  16  14   2   -0.50    3.30
  16  14   2    8.00    3.70
 -30  16   2    1.70    2.00
  27 -16  -2    2.60    2.20
  16  11   2    3.90    3.50
 -27  16   2    1.60    1.50
  24 -16  -2   -1.50    1.10
  16   8   2    0.10    2.80
 -24  16   2    2.50    1.30
  21 -16  -2   -1.70    0.90
 -21  16   2    0.30    1.00
  16   5   2   -0.20    1.50
  16   5   2   -0.90    1.80
  18 -16  -2  278.37   29.70
   2 -18   2  288.37   29.50
  16   2   2  307.27   30.40
 -18  16   2  264.67   29.20
  16   2   2  276.67   31.10
   1  15  -2   25.00    3.40
  15 -16  -2   23.90    3.80
   1  15  -2   29.10    3.10
   1  15  -2   23.80    4.30
 -15  16   2   21.60    3.30
  -1 -15   2   24.60    3.70
  16  -1   2   20.70    5.10
  16  -1   2   19.40    4.10
   4  12  -2    6.10    1.90
   4  12  -2    5.50    2.20
 -12  16   2    3.80    1.20
  16  -4   2    3.20    1.50
 -12  16   2    3.70    1.60
  -4 -12   2    3.90    1.50
   7   9  -2  214.88   23.30
   7   9  -2  235.18   22.70
  -9  16   2  249.08   23.00
  -9  16   2  203.78   22.40
  16  -7   2  196.88   22.80
  -7  -9   2  194.78   22.70
  10   6  -2   16.60    3.40
  16 -10   2   12.60    2.30
  16 -10   2   14.30    2.70
  -6  16   2   14.70    2.50
 -10  -6   2   15.70    2.90
  -6  16   2   19.60    3.40
  13   3  -2   -0.20    1.10
  -3  16   2    1.80    1.40
  16 -13   2    3.40    1.00
 -13  -3   2    0.70    1.40
  -3  16   2    1.30    1.60
  16 -13   2    2.10    1.30
  16   0  -2    4.40    2.50
   0  16   2    9.30    3.00
   0  16   2    9.20    2.60
  16 -16   2    8.00    1.70
  16 -16   2    7.80    1.30
 -16   0   2    6.00    2.10
  19  -3  -2   21.80    4.60
 -19   3   2   21.30    4.00
  16 -19   2   19.10    3.20
   3  16   2   20.30    4.10
  16 -19   2   23.60    2.60
   3  16   2   16.30    4.50
  22  -6  -2   40.90    7.30
   6  16   2   55.99    8.70
 -22   6   2   46.80    6.80
   6  16   2   54.59    7.50
  25  -9  -2    1.20    2.20
 -25   9   2   -0.10    1.70
   9  16   2   -0.30    2.40
   9  16   2   -0.90    2.10
  28 -12  -2    8.10    3.20
 -28  12   2    1.70    1.90
  12  16   2    2.90    3.60
  12  16   2    7.80    3.50
  31 -15  -2   -1.70    2.00
  15  16   2   -0.70    3.60
  15  16   2   -2.20    2.50
 -31  15   2    0.50    1.90
  32 -17  -2    4.70    3.00
 -32  17   2    0.30    3.00
  17  15   2   -2.90    2.60
  17  15   2   10.30    4.10
  29 -17  -2    0.30    2.00
  17  12   2   -0.20    3.10
  17  12   2   -2.30    1.50
 -29  17   2    1.80    1.80
  26 -17  -2    1.30    2.00
  17   9   2    0.80    2.60
 -26  17   2   -1.20    1.30
  23 -17  -2   -2.20    1.40
  17   6   2   -0.20    2.20
 -23  17   2    0.10    1.20
  17   6   2    1.30    3.00
  20 -17  -2    2.70    1.90
 -20  17   2    3.00    1.40
  17   3   2    0.30    2.80
  17   3   2   -0.70    2.00
  17 -17  -2   12.00    2.60
   0  17  -2    8.10    2.00
   0  17  -2   12.30    1.60
   0  17  -2   10.30    1.80
   0 -17   2   11.50    2.40
 -17  17   2    9.80    2.00
  17   0   2    6.30    2.80
  17   0   2    7.20    3.30
   3  14  -2   22.00    3.40
   3  14  -2   22.40    3.70
  -3 -14   2   21.00    3.50
 -14  17   2   20.30    2.90
  17  -3   2   18.70    3.80
   6  11  -2    1.50    1.70
   6  11  -2    4.30    2.20
   6  11  -2    3.50    1.30
  17  -6   2    5.90    1.90
  -6 -11   2    2.10    1.50
 -11  17   2    5.50    1.80
 -11  17   2    4.10    1.20
   9   8  -2    8.00    2.80
  -8  17   2    7.20    2.20
  -8  17   2   11.10    1.90
  -9  -8   2    8.90    2.30
  17  -9   2    9.50    2.30
  12   5  -2   12.30    3.10
  17 -12   2   15.30    2.80
 -12  -5   2   13.80    2.90
  -5  17   2   18.00    2.80
  -5  17   2    9.00    2.90
  17 -12   2   17.30    2.50
  15   2  -2   11.90    3.10
  17 -15   2   16.10    2.60
  17 -15   2   10.70    1.90
  -2  17   2   16.00    3.10
  -2  17   2   11.80    3.30
 -15  -2   2   11.20    2.60
  18  -1  -2    5.90    2.70
   1  17   2    3.40    2.50
  17 -18   2    7.20    1.40
  17 -18   2    6.80    1.70
   1  17   2    6.70    2.30
 -18   1   2   11.70    2.60
  21  -4  -2   42.30    7.30
 -21   4   2   43.10    6.60
  17 -21   2   52.09    5.70
   4  17   2   43.90    7.90
   4  17   2   52.49    7.40
  24  -7  -2    9.50    3.30
 -24   7   2   13.40    3.20
   7  17   2   17.30    4.20
   7  17   2   13.20    4.40
  27 -10  -2   -1.50    1.90
 -27  10   2   -1.10    1.60
  10  17   2    1.50    2.50
  10  17   2    5.60    3.50
  30 -13  -2   -0.30    1.50
  13  17   2    0.40    2.70
 -30  13   2    2.20    2.20
  13  17   2    6.30    4.20
  31 -18  -2   -0.80    2.20
 -31  18   2    0.40    1.80
  18  13   2   -3.40    3.30
  18  13   2   -1.40    2.40
  28 -18  -2    4.40    2.50
 -28  18   2    3.30    1.80
  18  10   2    4.60    4.00
  25 -18  -2   -1.60    1.50
 -25  18   2    3.50    1.60
  18   7   2    2.30    2.70
  22 -18  -2   29.60    5.10
  18   4   2   35.70    6.20
 -22  18   2   30.60    4.40
  18   4   2   31.90    7.00
  -1  19  -2   59.99    8.40
  -1  19  -2   70.69    7.50
  -1  19  -2   80.09    7.50
  19 -18  -2   61.09    8.40
  18   1   2   80.29    9.30
 -19  18   2   65.49    8.00
  18   1   2   64.49   10.80
   2  16  -2   21.40    3.80
   2  16  -2   22.10    3.40
  16 -18  -2   27.50    4.00
  18  -2   2   22.50    4.40
  -2 -16   2   22.70    3.70
 -16  18   2   22.70    3.20
   5  13  -2    3.40    2.00
   5  13  -2    0.50    1.10
   5  13  -2    2.30    1.70
  -5 -13   2   -0.20    1.20
 -13  18   2    0.90    0.80
  18  -5   2    0.60    1.50
   8  10  -2   24.60    4.80
   8  10  -2   25.50    4.80
 -10  18   2   32.00    4.40
  -8 -10   2   21.50    3.90
 -10  18   2   26.90    3.40
  18  -8   2   28.00    4.40
  11   7  -2    2.80    2.00
  -7  18   2    4.40    1.90
  18 -11   2    7.20    2.00
 -11  -7   2    5.70    1.90
  -7  18   2    1.40    1.10
  14   4  -2   35.60    6.60
  -4  18   2   58.19    5.90
  -4  18   2   43.50    6.80
  18 -14   2   45.90    5.60
  18 -14   2   43.80    5.20
 -14  -4   2   38.60    6.10
  17   1  -2   59.89    8.80
  18 -17   2   56.99    7.30
 -17  -1   2   67.09    7.70
  -1  18   2   66.89    7.70
  -1  18   2   63.29    9.00
  18 -17   2   55.19    7.00
  20  -2  -2   64.89    9.80
 -20   2   2   58.99    8.50
   2  18   2   82.59    9.10
  18 -20   2   76.09    8.10
   2  18   2   66.49   10.20
  23  -5  -2   27.70    6.00
   5  18   2   37.30    6.20
   5  18   2   39.20    7.20
  18 -23   2   41.40    5.10
 -23   5   2   32.80    5.60
  26  -8  -2   20.00    4.90
   8  18   2   29.20    6.40
 -26   8   2   25.80    4.40
   8  18   2   18.20    4.70
  29 -11  -2   13.80    3.90
  11  18   2   18.20    5.50
  11  18   2   14.60    4.30
 -29  11   2   13.40    3.50
  32 -14  -2    0.10    2.70
 -32  14   2    1.80    2.20
  14  18   2    0.30    3.50
  14  18   2    3.00    2.90
  30 -19  -2    2.00    2.40
 -30  19   2   -0.10    1.60
  19  11   2    1.60    3.50
  27 -19  -2    0.20    1.70
  19   8   2    0.60    3.40
 -27  19   2    1.70    1.50
  24 -19  -2    2.90    2.20
  19   5   2    6.90    2.90
  19   5   2    7.20    3.70
 -24  19   2    6.50    1.80
  21 -19  -2   -0.40    1.40
  19   2   2    1.30    2.20
  19   2   2    3.00    3.20
 -21  19   2    0.70    1.20
  18 -19  -2  302.17   32.10
   1  18  -2  292.37   31.80
   1  18  -2  327.27   31.60
 -18  19   2  295.37   31.50
  -1 -18   2  295.27   32.00
  19  -1   2  298.37   33.60
  19  -1   2  318.87   32.70
   4  15  -2  114.99   12.70
   4  15  -2  125.79   13.10
  19  -4   2  123.39   13.30
 -15  19   2  108.89   12.20
  -4 -15   2  107.59   12.70
   7  12  -2    0.60    1.70
   7  12  -2   -0.80    1.40
 -12  19   2   -1.10    0.70
  -7 -12   2    1.00    1.40
  19  -7   2    2.80    1.60
 -12  19   2    0.50    1.30
  10   9  -2   -2.90    1.50
  -9  19   2   -1.30    1.00
 -10  -9   2    2.10    1.60
  19 -10   2   -0.20    1.20
  -9  19   2   -0.70    0.80
  13   6  -2   22.10    4.80
 -13  -6   2   21.10    4.20
  -6  19   2   32.90    4.20
  -6  19   2   29.00    4.80
  19 -13   2   27.10    4.20
  16   3  -2    0.10    1.80
  -3  19   2    1.40    1.80
 -16  -3   2   -0.50    1.10
  19 -16   2    0.10    1.30
  -3  19   2    2.20    2.10
  19   0  -2   74.69   11.70
 -19   0   2   88.09   10.60
   0  19   2   88.99   11.40
   0  19   2   95.19   10.70
  19 -19   2   91.39   10.00
  22  -3  -2   52.59    8.60
  19 -22   2   56.79    6.90
 -22   3   2   50.19    7.80
   3  19   2   73.59    8.20
   3  19   2   62.99    9.60
  25  -6  -2    3.70    2.70
   6  19   2    3.20    2.50
   6  19   2    1.80    2.90
  19 -25   2    2.50    1.70
 -25   6   2   -0.70    1.80
  28  -9  -2    3.20    2.30
   9  19   2    4.50    3.00
 -28   9   2    4.40    2.20
   9  19   2    1.30    3.10
  31 -12  -2   15.10    4.30
  12  19   2    7.50    4.40
  12  19   2   14.20    4.40
 -31  12   2    9.00    3.00
  20  12   2   -2.90    2.90
  29 -20  -2    1.50    2.20
  20   9   2    0.10    2.60
  26 -20  -2    0.00    1.30
  20   6   2   -0.40    3.10
  20   6   2    2.20    2.70
 -26  20   2   -0.60    1.20
  23 -20  -2   -2.30    1.30
  20   3   2    0.70    2.90
  20   3   2   -0.10    1.70
 -23  20   2   -2.70    0.80
   0  20  -2  217.78   21.40
  20 -20  -2  204.28   22.30
  20   0   2  224.68   23.10
  20   0   2  194.68   24.00
 -20  20   2  192.38   21.70
  17 -20  -2  140.99   14.20
   3  17  -2  119.79   13.80
   3  17  -2  125.29   14.20
  -3 -17   2  123.49   14.10
 -17  20   2  126.59   13.50
  20  -3   2  129.89   14.80
   6  14  -2   24.20    4.50
  -6 -14   2   20.60    4.00
 -14  20   2   24.80    3.30
  20  -6   2   27.00    4.60
   9  11  -2    1.10    1.70
   9  11  -2    3.40    2.40
  20  -9   2    4.00    1.80
  -9 -11   2    2.00    1.60
 -11  20   2    2.30    1.10
 -11  20   2    6.60    2.00
  12   8  -2   10.70    3.30
  -8  20   2    7.50    1.80
  -8  20   2    9.20    2.60
  20 -12   2   10.40    2.50
 -12  -8   2    7.10    2.40
  15   5  -2    5.60    2.90
  -5  20   2    1.80    1.70
 -15  -5   2    0.10    1.70
  -5  20   2    0.70    1.80
  20 -15   2    5.20    1.80
  18   2  -2    0.10    2.20
  20 -18   2   -0.30    1.40
 -18  -2   2    0.30    1.80
  -2  20   2   -0.70    1.60
  -2  20   2   -0.60    2.00
  21  -1  -2  211.78   25.00
   1  20   2  231.08   25.50
   1  20   2  258.57   24.80
 -21   1   2  213.18   24.40
  20 -21   2  219.98   23.90
  24  -4  -2   -1.10    2.10
  20 -24   2    0.10    1.40
 -24   4   2    0.30    1.70
   4  20   2    1.90    2.80
   4  20   2    7.20    2.80
  27  -7  -2    0.40    2.50
   7  20   2    1.70    3.10
  20 -27   2   -1.30    1.30
   7  20   2   -0.50    2.30
 -27   7   2    0.70    2.00
  30 -10  -2   15.80    4.70
  10  20   2   24.50    6.40
  10  20   2   20.60    5.10
 -30  10   2   17.30    4.20
  31 -21  -2    1.20    2.50
  21  10   2   -0.50    3.70
  28 -21  -2    8.70    3.10
  21   7   2    7.00    4.60
  25 -21  -2   -0.10    1.80
 -25  21   2    0.80    1.30
  21   4   2   -2.50    2.90
  21   4   2    2.20    2.70
  22 -21  -2   66.79    8.50
  21   1   2   81.09   10.30
 -22  21   2   67.89    7.70
  21   1   2   58.99   10.90
  19 -21  -2   82.29    9.40
   2  19  -2   86.19    8.90
   2  19  -2   74.59    9.20
 -19  21   2   76.39    8.70
  21  -2   2   81.79   10.10
  21  -2   2   63.99   11.50
   5  16  -2  132.39   16.50
   5  16  -2  150.98   16.40
 -16  21   2  155.78   15.80
  21  -5   2  153.38   16.90
  -5 -16   2  152.08   16.50
   8  13  -2   19.40    4.10
   8  13  -2   18.60    4.20
  -8 -13   2   15.40    3.30
 -13  21   2   19.20    3.40
 -13  21   2   12.30    2.30
  21  -8   2   17.10    3.50
  11  10  -2    2.30    2.30
  11  10  -2    4.60    2.90
 -10  21   2    8.30    2.30
  21 -11   2    6.10    2.10
 -10  21   2    4.90    1.50
 -11 -10   2    5.40    2.20
  14   7  -2   18.90    4.80
  -7  21   2   34.50    4.10
 -14  -7   2   17.30    4.10
  21 -14   2   29.70    4.50
  -7  21   2   25.40    4.60
  17   4  -2   -3.00    1.70
  21 -17   2   -0.30    1.30
 -17  -4   2   -2.10    1.00
  -4  21   2    0.00    1.90
  -4  21   2   -2.70    1.10
  20   1  -2   82.59   12.90
 -20  -1   2   92.49   11.70
  -1  21   2  100.29   12.50
  21 -20   2   97.69   11.20
  -1  21   2  115.59   11.80
  23  -2  -2    2.10    2.50
 -23   2   2   -1.70    1.80
  21 -23   2    0.90    1.40
   2  21   2   -0.40    1.90
   2  21   2   -3.80    1.70
  26  -5  -2    1.50    1.90
  21 -26   2   -1.00    1.40
   5  21   2   -5.70    2.00
   5  21   2    0.20    2.10
 -26   5   2    3.30    2.20
  29  -8  -2    6.60    3.30
  21 -29   2    8.50    2.50
 -29   8   2    4.30    2.60
   8  21   2    7.10    3.90
   8  21   2    9.20    3.60
  30 -22  -2    3.90    2.60
  22   8   2    2.40    4.30
  27 -22  -2    4.70    2.20
  22   5   2    0.70    2.80
  22   5   2   -2.20    3.00
  24 -22  -2    5.10    2.40
  22   2   2    1.00    3.10
 -24  22   2    6.50    1.60
  22   2   2    4.50    2.50
   1  21  -2    2.20    1.10
  21 -22  -2    0.00    1.60
 -21  22   2    0.40    1.10
  22  -1   2    0.90    2.60
  22  -1   2   -1.00    2.00
  18 -22  -2    1.10    1.50
   4  18  -2   -0.70    1.40
   4  18  -2   -0.30    1.70
 -18  22   2    0.50    1.10
  22  -4   2   -0.20    1.80
   7  15  -2   92.79    9.80
   7  15  -2   72.99    9.90
  22  -7   2   82.59   10.10
  -7 -15   2   86.69    9.80
 -15  22   2   76.79    8.80
  10  12  -2  120.99   14.60
  10  12  -2  106.89   14.50
 -12  22   2  126.49   13.20
 -10 -12   2  111.99   13.90
  22 -10   2  122.89   14.10
 -12  22   2  151.28   14.20
  13   9  -2   -2.50    1.60
  -9  22   2   -2.10    1.30
  22 -13   2   -0.90    1.40
 -13  -9   2   -0.40    1.60
  -9  22   2   -1.80    1.00
  16   6  -2   10.70    3.80
  -6  22   2   17.30    3.00
  22 -16   2   15.40    3.20
 -16  -6   2   12.40    3.40
  -6  22   2   15.50    3.70
  19   3  -2    0.90    2.00
  22 -19   2    5.70    2.20
  -3  22   2    6.60    2.50
 -19  -3   2    4.10    2.50
  -3  22   2    4.90    2.70
  22   0  -2    3.20    2.90
  22 -22   2    9.10    2.30
 -22   0   2    6.80    2.70
   0  22   2    6.70    2.80
   0  22   2    9.10    3.70
  25  -3  -2   16.10    4.60
   3  22   2   28.00    4.90
  22 -25   2   16.90    3.50
 -25   3   2   20.10    4.30
   3  22   2   18.60    5.00
  28  -6  -2   -1.80    2.10
  22 -28   2    3.40    1.90
   6  22   2    4.80    3.80
 -28   6   2    4.50    2.60
   6  22   2    9.50    3.60
  31  -9  -2   13.00    4.60
 -31   9   2   17.90    4.00
   9  22   2   18.30    4.90
   9  22   2   14.70    5.30
  29 -23  -2   -0.90    1.90
  23   6   2    2.50    4.00
  26 -23  -2    2.90    2.30
  23   3   2    7.20    3.00
  23   3   2    3.20    3.60
  23 -23  -2    1.60    1.90
 -23  23   2    2.60    1.30
  23   0   2    4.90    3.80
  23   0   2    1.40    2.40
  20 -23  -2   19.50    3.80
   3  20  -2   21.00    3.30
  23  -3   2   14.60    4.10
 -20  23   2   18.60    2.90
   6  17  -2  289.97   30.10
   6  17  -2  267.57   30.30
  -6 -17   2  286.67   30.20
  23  -6   2  299.77   30.70
 -17  23   2  279.07   29.30
   9  14  -2   -0.10    1.90
   9  14  -2    7.90    3.20
  23  -9   2    5.30    2.30
 -14  23   2    2.70    1.20
  -9 -14   2   -0.20    1.80
  12  11  -2   -2.60    1.80
  12  11  -2    7.60    3.00
  23 -12   2    4.30    2.30
 -11  23   2    5.30    2.00
 -12 -11   2    5.90    2.50
 -11  23   2    3.30    1.30
  15   8  -2    3.20    2.60
 -15  -8   2    2.50    2.00
  -8  23   2   -0.30    1.30
  -8  23   2    0.70    1.90
  23 -15   2    0.10    1.70
  18   5  -2    5.30    3.00
 -18  -5   2    0.20    2.20
  -5  23   2    0.60    2.00
  -5  23   2    1.90    1.70
  23 -18   2   -1.60    1.50
  21   2  -2   32.40    6.60
  -2  23   2   28.20    6.10
 -21  -2   2   27.90    5.30
  23 -21   2   39.80    5.30
  -2  23   2   34.30    5.30
  24  -1  -2   -0.90    2.70
 -24   1   2    0.90    1.70
   1  23   2    5.60    3.30
  23 -24   2    3.00    1.80
   1  23   2    5.20    2.60
  27  -4  -2    1.40    2.10
   4  23   2    0.70    2.80
  23 -27   2    0.60    1.60
   4  23   2    8.00    3.00
 -27   4   2    1.20    2.30
  30  -7  -2   13.90    4.40
   7  23   2   16.30    4.30
 -30   7   2   15.80    4.00
   7  23   2   19.60    5.70
  28 -24  -2    1.00    2.00
  24   4   2    1.00    3.80
  24   4   2    3.70    3.30
  25 -24  -2    1.00    1.90
  24   1   2    4.40    3.10
  24   1   2   -1.60    2.80
   2  22  -2    2.90    1.50
  22 -24  -2    3.00    2.00
  24  -2   2    0.70    2.50
 -22  24   2    2.10    1.70
  24  -2   2    7.60    4.20
   5  19  -2    3.90    2.00
   5  19  -2    3.90    2.40
  19 -24  -2    5.30    2.30
  24  -5   2    5.40    2.70
 -19  24   2    2.80    1.20
   8  16  -2    1.10    2.10
   8  16  -2    1.50    1.80
  -8 -16   2    2.20    2.10
 -16  24   2    1.10    1.00
  24  -8   2    0.90    2.20
  11  13  -2   25.00    5.40
  11  13  -2   29.40    5.80
 -13  24   2   25.40    3.60
 -13  24   2   35.40    5.20
 -11 -13   2   25.10    4.80
  24 -11   2   29.90    5.20
  14  10  -2   50.29    9.00
  14  10  -2   51.29    9.40
 -14 -10   2   56.19    8.40
 -10  24   2   67.59    7.10
  24 -14   2   56.09    8.50
 -10  24   2   71.99    8.20
  17   7  -2    7.00    3.10
  24 -17   2    3.90    2.30
  -7  24   2   10.00    2.30
  -7  24   2    3.70    2.70
 -17  -7   2    7.50    2.80
  20   4  -2   65.79   11.10
  24 -20   2   73.79    9.50
 -20  -4   2   64.29   10.10
  -4  24   2   95.69    9.60
  -4  24   2   86.49   10.50
  23   1  -2   10.80    4.10
 -23  -1   2   14.10    3.70
  -1  24   2   17.90    4.70
  -1  24   2   15.30    3.60
  24 -23   2    9.90    2.80
  26  -2  -2   -2.20    2.10
  24 -26   2   -1.30    1.40
   2  24   2    2.90    2.60
 -26   2   2    0.30    1.90
   2  24   2   -5.70    2.40
  29  -5  -2    6.60    3.50
   5  24   2    3.70    3.20
   5  24   2    5.30    3.00
 -29   5   2    0.50    2.20
  30 -25  -2   16.30    4.20
  25   5   2   20.80    6.70
  25   5   2   17.90    5.50
  27 -25  -2   15.40    3.80
  25   2   2   16.10    4.90
  25   2   2   18.60    6.30
  24 -25  -2    0.50    1.90
  25  -1   2   -4.40    2.50
  25  -1   2    6.10    3.20
   4  21  -2   -2.20    1.20
  21 -25  -2    0.50    1.70
  25  -4   2    3.90    2.70
   7  18  -2    5.70    2.80
   7  18  -2    5.10    2.30
  25  -7   2    6.70    3.10
 -18  25   2    5.80    1.50
  10  15  -2    5.40    2.90
  25 -10   2    3.70    2.60
 -15  25   2    6.10    1.50
 -10 -15   2    7.20    2.50
  13  12  -2    2.90    2.80
  13  12  -2   -0.10    2.60
  25 -13   2    4.80    2.60
 -12  25   2    5.50    1.40
 -12  25   2    3.40    2.30
 -13 -12   2    3.90    2.00
  16   9  -2  115.19   15.00
  16   9  -2   87.29   14.60
  -9  25   2  148.79   13.40
 -16  -9   2  100.69   14.10
  25 -16   2  120.49   14.20
  -9  25   2  145.89   14.60
  19   6  -2   33.60    6.50
  -6  25   2   33.70    4.70
  25 -19   2   36.90    5.60
 -19  -6   2   20.50    5.10
  -6  25   2   32.90    6.00
  22   3  -2   -2.80    2.40
 -22  -3   2    1.00    2.20
  25 -22   2    1.50    1.90
  -3  25   2   -0.40    2.60
  -3  25   2   -0.70    2.00
  25   0  -2    6.00    3.50
   0  25   2    8.80    2.80
  25 -25   2   12.60    2.90
 -25   0   2    1.80    2.60
   0  25   2   13.90    4.60
  28  -3  -2    2.10    2.70
   3  25   2   -3.70    2.60
   3  25   2    5.20    2.80
 -28   3   2    1.10    2.50
  29 -26  -2    0.70    2.20
  26   3   2    1.80    4.10
  26   3   2    3.40    3.00
  26 -26  -2    6.00    2.60
  26   0   2   -0.50    3.10
  26   0   2    5.50    3.30
  23 -26  -2    3.40    2.30
  26  -3   2    2.60    3.60
  26  -3   2    2.00    2.60
  20 -26  -2    1.70    1.60
   6  20  -2    0.20    1.70
  26  -6   2   -0.50    1.80
   9  17  -2    4.00    2.60
   9  17  -2    4.60    2.40
  26  -9   2    4.30    2.40
 -17  26   2    3.70    1.60
  12  14  -2    5.00    3.50
  12  14  -2    6.20    3.40
 -14  26   2    3.50    2.30
 -12 -14   2    4.80    2.20
  26 -12   2    2.40    2.40
 -14  26   2    4.90    1.40
  15  11  -2   69.79   12.50
  15  11  -2   82.49   12.90
  26 -15   2   85.89   11.20
 -11  26   2  102.19   10.30
 -15 -11   2   80.29   11.30
 -11  26   2  122.49   11.70
  18   8  -2   17.50    5.30
  -8  26   2   29.20    3.90
  26 -18   2   23.70    4.80
 -18  -8   2   26.20    5.10
  -8  26   2   24.50    5.00
  21   5  -2   29.00    7.00
 -21  -5   2   38.20    6.70
  26 -21   2   37.00    6.20
  -5  26   2   43.30    7.10
  -5  26   2   49.00    6.00
  24   2  -2    0.30    2.80
  26 -24   2    7.10    2.40
  -2  26   2    3.20    3.20
 -24  -2   2    3.00    2.20
  -2  26   2    3.60    2.40
  27  -1  -2    0.40    2.70
   1  26   2    2.70    2.20
   1  26   2    4.80    3.40
 -27   1   2    3.90    2.60
  28 -27  -2   13.00    4.00
  27   1   2   27.00    5.90
  27   1   2   24.90    7.40
  25 -27  -2    0.40    1.90
  27  -2   2    3.30    4.00
  27  -2   2   -1.00    2.70
   5  22  -2   -1.10    1.40
  22 -27  -2    3.00    2.20
  27  -5   2    5.70    3.10
   8  19  -2    9.20    2.90
   8  19  -2   14.20    3.80
  27  -8   2    8.20    3.30
  11  16  -2    1.70    2.50
  11  16  -2    0.60    1.90
  27 -11   2    1.80    1.90
  14  13  -2    1.70    2.70
  14  13  -2    1.00    2.80
 -13  27   2    2.30    1.10
 -13  27   2   -1.90    1.80
 -14 -13   2   -1.10    2.20
  27 -14   2    2.70    2.20
  17  10  -2    0.40    2.70
  17  10  -2   -0.70    2.60
 -17 -10   2    1.30    2.50
 -10  27   2    3.50    1.50
  27 -17   2    5.40    2.70
 -10  27   2    6.80    2.70
  20   7  -2    9.00    4.10
  27 -20   2    8.00    2.80
  -7  27   2    5.80    3.20
 -20  -7   2    8.00    3.30
  -7  27   2    6.70    2.20
  23   4  -2    4.00    3.20
  27 -23   2    2.30    2.00
  -4  27   2    3.50    2.10
 -23  -4   2    2.30    2.30
  -4  27   2    4.20    3.00
  26   1  -2   -0.60    2.70
 -26  -1   2   -1.00    2.40
  -1  27   2   -0.30    2.50
  -1  27   2   -2.40    2.10
  27 -28  -2   16.40    4.10
  28  -1   2   16.80    4.80
  28  -1   2    7.40    4.40
  24 -28  -2    0.40    1.80
  28  -4   2   -2.90    2.30
  28  -4   2    1.10    3.40
  21 -28  -2   -0.60    1.80
   7  21  -2   -1.60    1.60
  28  -7   2    1.00    2.80
  10  18  -2    6.40    3.00
  10  18  -2    3.70    2.40
  28 -10   2    5.80    2.80
  13  15  -2    0.40    2.70
  28 -13   2    1.80    2.40
  16  12  -2   12.90    4.50
  16  12  -2   13.60    4.80
  28 -16   2   18.50    4.40
 -12  28   2   17.70    4.00
 -16 -12   2   22.00    4.40
  19   9  -2   18.70    5.20
  19   9  -2   12.10    4.90
  -9  28   2   29.20    5.00
  -9  28   2   21.70    3.20
 -19  -9   2   10.40    3.50
  28 -19   2   16.40    4.10
  22   6  -2    6.00    3.10
 -22  -6   2    6.30    2.70
  -6  28   2    9.10    3.50
  -6  28   2   13.80    2.70
  28 -22   2   11.00    3.20
  25   3  -2   -1.20    1.90
  -3  28   2   -0.40    2.50
 -25  -3   2    3.30    3.00
  -3  28   2    1.50    2.10
  26 -29  -2    6.40    2.80
  29  -3   2    2.80    3.20
  29  -3   2    3.80    4.50
  23 -29  -2   12.70    3.40
  29  -6   2    5.10    3.20
   9  20  -2    3.80    2.40
  29  -9   2    0.00    2.30
  12  17  -2   -0.40    2.60
  12  17  -2    2.80    2.60
  29 -12   2   -0.10    2.10
  15  14  -2    0.40    2.80
  15  14  -2    2.20    3.20
 -14  29   2    1.30    2.30
  29 -15   2    1.70    2.20
  18  11  -2    1.40    2.60
  18  11  -2   10.50    4.40
  29 -18   2   10.50    3.50
 -11  29   2   19.80    4.10
  21   8  -2    5.10    3.80
  21   8  -2    7.10    3.50
 -21  -8   2   11.90    3.40
  -8  29   2    9.00    3.60
  29 -21   2    9.50    3.10
  24   5  -2    1.20    3.20
  -5  29   2   -0.40    2.30
  25 -30  -2   -1.80    1.90
  30  -5   2   -1.40    2.60
  30  -5   2    1.80    4.30
  22 -30  -2    0.00    1.50
   8  22  -2    0.20    1.80
  30  -8   2    3.80    3.10
  11  19  -2   17.00    4.30
  11  19  -2   14.60    4.30
  30 -11   2   20.80    4.80
  14  16  -2   -0.20    2.60
  30 -14   2    2.30    2.60
  17  13  -2    9.30    4.40
  17  13  -2    5.80    3.70
 -13  30   2   13.80    3.80
  30 -17   2   14.70    3.70
  20  10  -2    0.70    2.30
  20  10  -2    4.10    3.50
 -10  30   2    8.10    3.10
  30 -20   2    6.90    3.10
  23   7  -2    7.40    3.90
  23   7  -2    0.90    3.10
  -7  30   2    0.00    2.70
  10  21  -2    2.00    2.20
  31 -10   2   -0.60    2.60
  13  18  -2    2.60    2.70
  13  18  -2   -5.20    2.00
  31 -13   2   -0.40    2.00
  16  15  -2    0.70    3.30
  31 -16   2   -1.70    2.30
  19  12  -2   -3.80    2.20
  19  12  -2   -0.70    2.30
  31 -19   2   -1.50    2.10
 -12  31   2   -1.40    2.20
  22   9  -2    0.70    3.30
  22   9  -2    0.70    3.00
  -9  31   2    6.10    3.10
  15  17  -2    0.70    2.40
  15  17  -2    1.30    2.80
  32 -15   2   -1.30    2.30
  18  14  -2    1.00    3.40
  18  14  -2   -2.10    3.20
 -14  32   2   -1.60    2.10
  32 -18   2   -0.50    2.30
   0   0  -3  683.73   78.19
   0   0   3  854.81   78.39
   2  -1  -3  141.39   13.50
  -1  -1  -3  110.79   13.50
  -1   2  -3  116.79   13.40
   1   1   3  132.99   13.60
  -2   1   3  151.88   13.50
   1   1   3  122.29   14.10
   1  -2   3  126.29   13.40
  -2   1  -3   51.79    5.70
   1  -2  -3   45.90    5.70
   1   1  -3   43.60    5.60
  -1   2   3   55.09    6.00
   2  -1   3   61.19    5.90
  -1   2   3   63.19    5.90
  -2  -2  -3   59.19    7.90
   4  -2  -3   78.29    8.00
   2  -4   3   72.09    7.70
   2   2   3   68.79    8.40
  -4   2   3   78.29    7.80
  -4   2   3   79.69    7.90
   2   2   3   71.39    8.10
   0   3  -3  232.08   28.10
   3   0   3  292.17   28.50
   0  -3   3  269.77   28.10
  -3   3   3  293.47   28.50
   3   0   3  273.37   28.70
  -3   3   3  295.67   28.30
   3   0  -3   93.69    9.20
   3   0  -3   73.69    8.90
   0   3   3   84.39    9.50
   0   3   3   89.19    9.20
  -3   0   3   88.09    8.90
   3  -3   3   82.59    9.00
   6  -3  -3   76.29    7.90
   6  -3  -3   70.19    8.10
   3   3   3   62.19    8.50
   3   3   3   78.09    8.30
  -6   3   3   82.79    8.00
   3  -6   3   65.59    7.60
  -6   3   3   76.59    7.90
  -1   5  -3   48.10    5.60
   5  -4  -3   45.60    5.80
   5  -4  -3   56.19    6.00
  -5   4   3   59.19    5.90
   4   1   3   51.39    6.20
  -5   4   3   68.29    6.20
   1  -5   3   52.49    5.70
   4   1   3   53.99    6.50
   2   2  -3  329.47   39.50
   2   2  -3  446.66   39.90
  -2  -2   3  424.86   39.60
  -2   4   3  353.66   40.00
   4  -2   3  382.96   39.80
  -2   4   3  393.36   39.80
   5  -1  -3  204.88   21.10
   4  -5   3  205.98   20.80
  -5   1   3  203.98   20.80
   1   4   3  198.78   21.20
   1   4   3  187.98   21.40
   8  -4  -3   23.20    3.20
   8  -4  -3   20.70    2.70
   4   4   3   17.10    3.00
   4  -8   3   16.60    2.00
   4   4   3   17.60    3.50
  -8   4   3   18.10    2.60
   7  -5  -3  943.71   93.69
   7  -5  -3  867.91   93.49
   2  -7   3  944.11   93.29
  -7   5   3  923.51   93.49
  -7   5   3  990.60   93.69
   5   2   3  876.91   94.29
   5   2   3  857.91   93.79
   1   4  -3   57.19    7.20
   4  -5  -3   54.89    7.30
   5  -1   3   68.69    8.00
  -1  -4   3   77.39    7.30
   5  -1   3   70.49    7.60
  -4   5   3   78.19    7.70
  -4   5   3   82.39    7.60
   4   1  -3   17.00    2.20
   4   1  -3   18.40    2.70
   1  -5  -3   10.80    2.30
  -1   5   3   12.40    2.60
  -4  -1   3   16.90    2.10
   5  -4   3   14.40    2.10
  -1   5   3   13.40    2.40
   7  -2  -3   14.00    2.30
  -2  -5  -3    9.10    1.90
   7  -2  -3   11.80    1.80
   2   5   3   11.70    2.30
  -7   2   3    8.20    1.60
   2   5   3   10.50    2.60
   5  -7   3    9.40    1.30
  10  -5  -3  813.42   84.09
   5 -10   3  777.62   83.39
   5   5   3  837.42   84.79
 -10   5   3  824.82   83.79
   5   5   3  861.31   84.29
   9  -6  -3  394.96   41.10
   6   3   3  388.16   41.30
   3  -9   3  420.96   40.60
  -9   6   3  390.16   40.90
   6   3   3  381.26   41.80
   6  -6  -3  100.49   13.30
   6  -6  -3  144.79   13.60
  -6   6   3  136.19   13.50
   6   0   3  134.29   14.30
   0  -6   3  126.49   13.20
   6   0   3  115.29   13.60
  -6   6   3  145.19   13.70
   3   3  -3  385.86   40.70
   3   3  -3  430.66   41.20
   6  -3   3  396.96   41.70
  -3   6   3  399.66   41.00
  -3  -3   3  417.66   40.80
  -3   6   3  358.16   41.20
   6   0  -3  198.68   18.50
   0  -6  -3  146.99   18.10
   0   6   3  159.48   18.60
  -6   0   3  178.48   18.00
   0   6   3  186.68   18.40
   9  -3  -3   10.80    2.10
   9  -3  -3    9.30    1.60
  -9   3   3    7.20    1.50
   3   6   3    5.90    1.80
   3   6   3    8.70    2.40
  12  -6  -3  659.53   68.59
 -12   6   3  651.83   68.29
   6   6   3  659.03   68.79
   6 -12   3  699.23   67.69
   6   6   3  642.84   69.29
  11  -7  -3  454.95   49.10
 -11   7   3  473.85   48.80
   4 -11   3  516.75   48.40
   7   4   3  445.96   49.30
   7   4   3  461.95   49.90
   8  -7  -3 2207.98  221.38
  -1   8  -3 2224.88  221.28
  -8   7   3 2381.96  221.48
  -8   7   3 2149.39  221.18
   7   1   3 1935.31  221.98
   1  -8   3 2131.39  220.98
   2   5  -3   53.39    5.50
   2   5  -3   45.40    4.90
   5  -7  -3   33.90    5.00
  -2  -5   3   45.80    5.00
  -5   7   3   52.39    5.20
   7  -2   3   40.80    6.20
  -5   7   3   51.79    5.50
   5   2  -3   74.99    7.70
  -2   7   3   66.09    7.80
  -2   7   3   62.59    7.50
  -5  -2   3   63.99    7.20
   8  -1  -3   12.10    1.80
  -1  -7  -3    5.50    1.60
   8  -1  -3   10.10    2.20
   1   7   3    7.20    2.00
  -8   1   3   10.50    1.80
   1   7   3    7.00    2.40
  11  -4  -3   84.69   10.00
   4   7   3   90.69   10.70
   4   7   3   93.09   10.10
 -11   4   3   84.69    9.50
  14  -7  -3   72.69    8.20
 -14   7   3   62.59    7.70
   7 -14   3   69.79    7.10
   7   7   3   61.49    9.50
   7 -14   3   67.59    7.20
   7   7   3   76.89    8.50
  13  -8  -3   85.49   10.40
   5 -13   3   99.79    9.70
   8   5   3   82.79   11.30
   8   5   3  102.49   10.90
 -13   8   3   87.39   10.10
  10  -8  -3 1077.19  112.09
 -10   8   3 1146.89  111.89
   2 -10   3 1101.29  111.59
   8   2   3 1052.09  112.89
   1   7  -3  297.27   35.50
   1   7  -3  350.46   36.10
  -7   8   3  373.66   35.90
   8  -1   3  332.17   36.60
  -7   8   3  412.06   36.20
  -1  -7   3  340.77   35.70
   4   4  -3    2.20    1.20
   4  -8  -3    0.20    0.60
   4   4  -3    1.20    0.60
  -4  -4   3    0.10    0.70
   8  -4   3    0.50    1.10
  -4   8   3    1.30    1.00
  -4   8   3    0.40    1.00
   7   1  -3    2.60    1.00
   7   1  -3    5.60    1.60
   1  -8  -3    1.20    1.00
  -1   8   3    2.60    1.40
  -1   8   3    4.20    1.80
  -7  -1   3    2.80    1.00
  10  -2  -3  353.76   36.00
   2   8   3  339.27   36.40
 -10   2   3  320.97   35.50
   2   8   3  367.46   36.00
  13  -5  -3   10.10    2.80
   5   8   3   18.90    3.20
 -13   5   3   12.40    2.40
   5   8   3   16.30    3.70
  16  -8  -3   82.99   10.80
 -16   8   3   94.29   10.50
   8   8   3   95.19   11.70
   8   8   3   91.79   11.10
   8 -16   3   96.09    9.80
   8 -16   3   97.59    9.90
 -15   9   3  130.59   15.60
   9   6   3  177.68   16.60
  12  -9  -3   62.79    7.50
   3 -12   3   64.89    6.90
   9   3   3   70.69    8.60
 -12   9   3   61.59    7.20
   0   9  -3   74.39    8.90
   0   9  -3   88.59    9.60
   9  -9  -3  103.69    9.70
   0   9  -3   85.39    9.00
   0  -9   3   86.09    9.20
   9   0   3   91.69   10.50
  -9   9   3  108.29    9.80
  -9   9   3   85.39    9.30
   3   6  -3   83.49    8.50
   3   6  -3   81.49    9.10
  -6   9   3   82.29    9.10
  -6   9   3   77.79    8.80
  -3  -6   3   78.99    8.70
   9  -3   3   78.39    9.60
   6   3  -3  153.18   16.80
  -3   9   3  132.89   16.70
  -6  -3   3  153.28   16.30
  -3   9   3  178.98   16.60
   9  -6   3  158.58   16.90
   9   0  -3    0.60    1.30
   9   0  -3    2.70    0.90
  -9   0   3    0.10    0.90
   0   9   3    0.90    1.10
   0   9   3    0.30    1.20
  12  -3  -3    9.40    2.40
 -12   3   3    5.50    1.60
   3   9   3    7.20    2.10
   3   9   3    5.90    2.40
  15  -6  -3    1.50    1.40
   6   9   3    2.00    1.60
   6   9   3    5.00    2.30
 -15   6   3    2.30    1.30
  18  -9  -3    1.80    1.90
   9 -18   3   -0.50    0.60
   9   9   3   -0.60    1.80
 -18   9   3   -0.70    1.10
   9   9   3   -0.30    2.00
   9 -18   3    0.60    0.60
  17 -10  -3   32.20    4.80
  10   7   3   25.70    5.70
 -17  10   3   31.50    4.30
  10   7   3   25.70    4.90
   7 -17   3   28.80    3.40
  14 -10  -3  193.78   20.60
  10   4   3  191.28   21.70
   4 -14   3  188.18   19.90
 -14  10   3  198.78   20.30
  11 -10  -3   82.99    9.60
   1 -11   3   86.29    9.20
 -11  10   3   87.89    9.40
  10   1   3   87.49   10.60
   2   8  -3   23.20    2.60
   2   8  -3   21.80    3.60
  10  -2   3   22.50    4.30
  -8  10   3   31.80    3.90
  -2  -8   3   19.70    3.00
  -8  10   3   19.40    3.00
   5   5  -3  544.95   54.39
  10  -5   3  476.65   54.49
  -5  10   3  512.15   54.29
  -5  10   3  589.64   53.99
  -5  -5   3  500.75   53.79
   8   2  -3  399.36   37.10
   8   2  -3  355.86   37.70
  -2  10   3  346.07   37.80
  10  -8   3  351.06   37.60
  -8  -2   3  327.47   37.10
  -2  10   3  376.36   37.50
  11  -1  -3   -2.20    1.10
 -11   1   3   -1.20    0.80
   1  10   3   -0.10    0.90
   1  10   3   -0.30    1.20
  14  -4  -3   14.90    3.20
 -14   4   3   16.10    2.80
   4  10   3   12.20    3.60
   4  10   3   16.60    3.20
  17  -7  -3   68.09    9.40
   7  10   3   84.79    9.70
  10 -17   3   77.19    8.10
  10 -17   3   82.09    8.10
   7  10   3   78.29   10.30
 -17   7   3   71.89    8.90
  20 -10  -3   65.19    9.80
  10  10   3   83.29    9.80
  10 -20   3   73.79    8.10
 -20  10   3   78.79    8.90
  10  10   3   70.09   11.00
  10 -20   3   78.59    8.20
  19 -11  -3   -0.40    1.60
 -19  11   3   -0.80    1.00
   8 -19   3    0.10    0.80
  11   8   3    3.40    2.40
  11   8   3   -2.70    2.00
  16 -11  -3   45.70    6.50
   5 -16   3   49.30    5.40
 -16  11   3   48.60    5.70
  11   5   3   50.09    8.20
  13 -11  -3   39.60    5.10
  11   2   3   46.40    7.10
   2 -13   3   41.20    4.70
 -13  11   3   42.70    5.00
   1  10  -3  115.59   12.20
   1  10  -3  111.99   13.00
  -1 -10   3  118.89   12.60
  11  -1   3   99.59   13.60
 -10  11   3  123.49   12.60
 -10  11   3  137.89   13.10
   4   7  -3   97.49   11.70
  -4  -7   3   91.49   11.20
  11  -4   3  103.69   12.20
  11  -4   3  114.89   11.40
  -7  11   3  104.29   11.70
  -7  11   3  120.29   11.40
   7   4  -3   27.80    3.10
   7   4  -3   20.40    3.90
  -4  11   3   26.90    4.30
  -7  -4   3   20.80    3.30
  -4  11   3   22.30    3.50
  11  -7   3   26.60    4.40
  10   1  -3   66.89    7.80
  -1  11   3   58.09    7.90
 -10  -1   3   62.59    7.20
  -1  11   3   64.89    7.60
  13  -2  -3   26.10    4.50
   2  11   3   34.10    4.70
   2  11   3   24.10    4.70
 -13   2   3   20.30    3.60
  16  -5  -3  253.97   27.40
   5  11   3  248.48   28.00
   5  11   3  275.17   27.50
 -16   5   3  245.48   26.80
  19  -8  -3   11.60    3.10
  11 -19   3   13.80    1.80
   8  11   3   23.80    4.10
 -19   8   3   18.00    3.00
  11 -19   3   13.90    1.90
   8  11   3   20.20    4.90
  22 -11  -3    3.00    2.00
  11  11   3    0.60    2.70
  11  11   3    1.40    1.70
 -22  11   3    0.80    1.50
  21 -12  -3   10.00    3.00
 -21  12   3   11.90    2.60
  12   9   3   11.50    3.80
  12   9   3   15.10    3.70
  18 -12  -3    8.90    2.60
 -18  12   3   11.50    2.50
   6 -18   3   15.80    2.20
  12   6   3   15.90    4.60
  15 -12  -3   22.00    3.90
   3 -15   3   29.30    3.30
  12   3   3   20.80    5.20
 -15  12   3   27.90    3.80
  12 -12  -3    8.10    2.00
   0 -12   3    9.70    1.70
 -12  12   3    8.80    1.70
  12   0   3   11.10    3.10
   3   9  -3  217.98   23.00
   3   9  -3  237.58   22.30
  -9  12   3  221.18   22.50
  12  -3   3  217.68   22.70
  -3  -9   3  181.88   22.40
  -9  12   3  239.18   22.90
  12  -3   3  185.78   23.40
   6   6  -3  170.88   18.90
   6   6  -3  192.28   18.30
  12  -6   3  156.28   19.10
  -6  12   3  184.98   18.50
  -6  -6   3  166.88   18.40
  -6  12   3  167.68   18.80
   9   3  -3  146.29   15.80
  -9  -3   3  137.19   15.20
  -3  12   3  136.79   15.80
  -3  12   3  148.09   15.40
  12   0  -3  127.69   14.20
 -12   0   3  122.59   13.70
   0  12   3  115.89   14.40
   0  12   3  137.69   14.10
  15  -3  -3    4.90    2.20
   3  12   3    5.50    1.90
  12 -15   3    2.80    0.90
   3  12   3    4.60    2.70
 -15   3   3    1.80    1.50
   6  12   3   47.40    8.00
 -18   6   3   51.69    6.40
  21  -9  -3   24.00    4.70
 -21   9   3   20.30    3.90
   9  12   3   29.60    6.20
   9  12   3   22.30    4.70
  24 -12  -3   39.90    7.00
  12  12   3   49.20    9.00
  12  12   3   48.90    7.60
 -24  12   3   43.60    6.30
  23 -13  -3   19.40    4.30
  13  10   3   18.50    5.50
  13  10   3   22.50    4.70
 -23  13   3   24.50    3.90
  20 -13  -3   53.79    8.70
   7 -20   3   72.99    7.70
  13   7   3   80.19   11.30
 -20  13   3   66.89    8.00
  17 -13  -3    4.50    1.70
  13   4   3    4.20    2.60
   4 -17   3    5.50    1.40
 -17  13   3    1.90    1.30
  14 -13  -3  147.19   15.70
   1 -14   3  139.89   15.30
 -14  13   3  150.48   15.40
  13   1   3  141.79   16.90
   2  11  -3    1.40    1.30
   2  11  -3    0.90    0.60
 -11  13   3    0.70    0.90
  -2 -11   3    0.90    0.90
  13  -2   3   -1.60    0.90
  13  -2   3    1.40    1.70
 -11  13   3   -0.10    1.20
   5   8  -3    0.50    1.40
  -8  13   3    0.50    1.20
  -8  13   3    1.90    1.00
  13  -5   3   -1.40    1.50
  -5  -8   3    0.30    0.90
  13  -5   3    0.20    1.00
   8   5  -3  100.19    9.60
   8   5  -3   83.39   10.30
  -8  -5   3   75.39    9.70
  -5  13   3   82.69   10.20
  -5  13   3   94.39    9.90
  11   2  -3   17.90    3.60
 -11  -2   3   17.10    3.10
  -2  13   3   17.30    3.40
  -2  13   3   26.20    4.50
  14  -1  -3   43.50    6.50
   1  13   3   40.40    6.70
 -14   1   3   43.50    5.30
   1  13   3   41.40    6.10
  17  -4  -3   -0.10    1.30
   4  13   3   -0.10    2.00
   4  13   3    0.60    1.70
 -17   4   3   -0.70    0.90
  20  -7  -3    4.70    2.40
   7  13   3    1.70    2.50
 -20   7   3    2.00    1.70
  13 -20   3    3.50    0.90
   7  13   3    2.30    2.30
  23 -10  -3   11.60    3.20
  10  13   3   11.70    4.40
 -23  10   3   11.00    2.80
  10  13   3   13.10    3.90
  26 -13  -3    4.00    2.60
  13  13   3   -4.10    2.60
 -26  13   3    1.70    1.80
  13  13   3   -0.10    2.30
  25 -14  -3    5.20    2.50
 -25  14   3    4.60    2.10
  14  11   3    7.30    3.90
  14  11   3    3.70    2.50
  22 -14  -3   25.40    4.80
  14   8   3   28.30    6.50
 -22  14   3   22.90    3.90
  19 -14  -3    3.10    2.00
   5 -19   3    5.50    1.60
 -19  14   3    3.80    1.60
  14   5   3    4.50    3.50
  16 -14  -3  448.26   47.00
   2 -16   3  455.25   46.50
  14   2   3  439.16   48.30
 -16  14   3  458.45   46.60
   1  13  -3    2.50    0.60
  13 -14  -3    0.50    1.30
   1  13  -3    2.10    0.80
  -1 -13   3    0.90    1.00
  14  -1   3    0.70    2.20
 -13  14   3    3.10    1.20
  14  -1   3    1.10    1.50
   4  10  -3    0.50    1.40
 -10  14   3    2.30    1.10
  -4 -10   3    3.10    1.30
  14  -4   3    3.80    1.50
 -10  14   3    4.20    1.70
  14  -4   3    1.10    1.90
   7   7  -3  125.19   11.10
   7   7  -3   86.39   11.60
  -7  -7   3   77.09   11.00
  14  -7   3   97.19   11.10
  -7  14   3  119.59   11.30
  -7  14   3  108.39   11.70
  10   4  -3   42.40    6.40
  -4  14   3   47.20    5.50
 -10  -4   3   42.40    5.30
  -4  14   3   33.60    6.00
  13   1  -3   16.00    3.70
  -1  14   3   25.20    3.90
  -1  14   3   12.30    3.70
 -13  -1   3   18.30    3.20
  16  -2  -3    8.30    2.90
 -16   2   3    5.90    2.20
   2  14   3    6.00    3.00
   2  14   3   11.50    2.90
  14 -16   3   11.00    1.80
  19  -5  -3   -0.70    1.80
 -19   5   3    5.10    1.70
   5  14   3    0.20    2.50
   5  14   3    0.50    2.10
  22  -8  -3    0.90    2.00
   8  14   3   -1.10    2.10
   8  14   3    1.50    2.40
 -22   8   3    1.90    1.70
  25 -11  -3   -1.40    2.00
  11  14   3   -1.60    1.50
  11  14   3    0.80    2.40
 -25  11   3   -0.10    1.50
  28 -14  -3   -3.00    1.70
  14  14   3   -0.70    3.40
  14  14   3   -1.20    2.30
 -28  14   3   -0.20    1.60
  27 -15  -3   23.10    4.90
  15  12   3   27.00    5.20
  15  12   3   21.60    6.30
 -27  15   3   19.80    3.90
  24 -15  -3   -0.10    1.30
 -24  15   3    2.50    1.60
  15   9   3    1.70    3.10
  15   9   3    3.30    2.70
  21 -15  -3    0.40    1.70
  15   6   3    1.10    3.00
   6 -21   3   -2.20    1.10
 -21  15   3   -0.50    1.20
  18 -15  -3  278.87   27.70
   3 -18   3  254.77   27.10
 -18  15   3  254.97   27.20
  15   3   3  249.68   29.10
  15 -15  -3   16.00    3.10
 -15  15   3   16.10    2.70
  15   0   3    7.20    3.70
  15   0   3   22.20    3.70
   0 -15   3   19.90    2.90
   3  12  -3    1.90    1.60
   3  12  -3    2.10    0.80
  15  -3   3    2.20    2.30
 -12  15   3    2.10    1.10
  -3 -12   3    0.70    1.00
 -12  15   3    3.10    1.60
  15  -3   3    1.90    1.40
   6   9  -3   70.59    9.70
   6   9  -3   92.59    9.10
  -6  -9   3   76.29    9.30
  15  -6   3   69.29   10.20
  -9  15   3   90.39    9.70
  15  -6   3   84.79    9.40
  -9  15   3   88.49    9.20
   9   6  -3   74.99    9.90
  -9  -6   3   73.19    9.30
  -6  15   3   81.79    9.90
  -6  15   3  102.39    9.50
  15  -9   3   81.99    9.10
  12   3  -3   23.20    4.50
 -12  -3   3   22.60    3.70
  15 -12   3   24.50    3.40
  -3  15   3   23.70    4.00
  -3  15   3   25.60    4.70
  15   0  -3   31.00    5.40
 -15   0   3   27.20    4.40
  15 -15   3   33.70    3.80
   0  15   3   25.50    4.60
   0  15   3   25.50    5.30
  18  -3  -3  211.98   26.10
  15 -18   3  226.08   24.70
  15 -18   3  274.27   25.20
   3  15   3  268.77   26.40
 -18   3   3  232.38   25.80
   3  15   3  247.08   27.00
  21  -6  -3   -0.10    1.80
   6  15   3    0.40    2.00
   6  15   3   -2.90    1.70
 -21   6   3   -0.70    1.40
  24  -9  -3    4.50    2.50
   9  15   3    9.00    3.00
   9  15   3    8.50    3.90
 -24   9   3    7.50    2.40
  27 -12  -3   21.30    5.20
  12  15   3   33.40    7.40
 -27  12   3   24.60    4.60
  12  15   3   39.30    6.60
  30 -15  -3    2.50    2.10
  15  15   3    4.40    4.20
 -30  15   3   -1.40    1.80
  15  15   3    4.20    3.10
  29 -16  -3   -0.20    2.00
  16  13   3   -1.70    1.40
 -29  16   3   -0.80    1.50
  16  13   3    1.20    3.60
  26 -16  -3    2.00    1.90
  16  10   3    3.60    3.20
 -26  16   3    2.80    1.70
  16  10   3    2.90    4.00
  23 -16  -3    1.70    1.70
 -23  16   3    0.60    1.30
  16   7   3    0.70    3.00
  20 -16  -3   22.50    4.10
   4 -20   3   27.60    3.80
  16   4   3   20.10    5.90
 -20  16   3   22.00    3.70
  17 -16  -3    2.40    1.80
  16   1   3    3.50    2.00
 -17  16   3    2.20    1.30
   1 -17   3    1.10    1.40
  16   1   3    1.60    2.70
  14 -16  -3   67.39    7.30
   2  14  -3   56.39    6.60
  -2 -14   3   57.79    6.90
  16  -2   3   62.19    7.40
 -14  16   3   60.69    6.80
  16  -2   3   51.29    9.00
   5  11  -3    0.40    1.50
   5  11  -3    2.40    1.50
 -11  16   3    0.90    1.00
  16  -5   3    2.70    2.40
  -5 -11   3    1.20    1.10
  16  -5   3    3.20    1.60
 -11  16   3    2.30    1.60
   8   8  -3   15.40    3.90
  -8  -8   3   23.80    3.90
  16  -8   3   28.30    3.90
  -8  16   3   26.50    3.70
  -8  16   3   34.20    4.80
  11   5  -3   15.80    3.70
  -5  16   3   11.70    3.30
  16 -11   3   14.70    2.40
 -11  -5   3   10.20    2.60
  -5  16   3   16.40    3.00
  14   2  -3    1.20    1.90
  16 -14   3    0.20    1.00
 -14  -2   3    2.20    1.50
  -2  16   3    0.60    1.90
  -2  16   3    3.60    1.80
  16 -14   3    2.00    0.80
  17  -1  -3   -1.90    1.10
  16 -17   3   -1.10    1.00
   1  16   3   -0.30    1.90
 -17   1   3    1.70    1.60
  16 -17   3    1.10    0.60
   1  16   3   -0.10    1.90
  20  -4  -3   18.50    4.30
   4  16   3   10.60    3.60
 -20   4   3   17.70    3.60
   4  16   3   11.40    4.10
  16 -20   3   19.20    2.70
  23  -7  -3   -1.40    2.00
 -23   7   3   -1.20    1.50
   7  16   3    3.10    2.40
   7  16   3    1.30    2.40
  26 -10  -3    7.20    3.30
  10  16   3   14.40    4.90
 -26  10   3   17.30    3.60
  10  16   3   22.10    4.90
  29 -13  -3   -0.70    2.00
 -29  13   3   -2.70    2.00
  13  16   3    0.20    3.30
  13  16   3   -1.10    2.60
  31 -17  -3   -0.70    2.40
  17  14   3    2.60    3.10
 -31  17   3    0.40    1.90
  17  14   3    3.70    4.30
  28 -17  -3   -1.10    1.80
  17  11   3    0.50    1.80
  17  11   3   -0.10    3.60
 -28  17   3   -0.10    1.70
  25 -17  -3    3.00    2.40
 -25  17   3    7.00    2.00
  17   8   3    2.00    3.50
  22 -17  -3   -1.30    1.60
  17   5   3    6.60    3.80
 -22  17   3    1.70    1.40
  19 -17  -3   19.00    3.70
   2 -19   3   19.70    3.20
 -19  17   3   14.80    2.90
  17   2   3   21.10    5.70
  17   2   3   21.70    4.30
   1  16  -3   26.20    3.10
   1  16  -3   28.10    3.00
  16 -17  -3   25.30    4.20
 -16  17   3   26.40    3.80
  -1 -16   3   25.40    4.00
  17  -1   3   17.30    5.30
  17  -1   3   29.10    4.90
   4  13  -3    4.40    1.70
   4  13  -3    7.30    2.30
 -13  17   3    3.70    1.80
  -4 -13   3    2.30    1.40
  17  -4   3    4.40    2.80
 -13  17   3    2.00    1.20
  17  -4   3    3.20    1.90
   7  10  -3  128.99   15.20
 -10  17   3  155.08   15.10
  17  -7   3  128.09   14.60
  -7 -10   3  112.59   14.50
 -10  17   3  147.59   14.40
  10   7  -3   50.59    7.90
 -10  -7   3   47.90    6.80
  -7  17   3   65.89    6.90
  17 -10   3   60.89    6.70
  -7  17   3   56.09    7.30
  13   4  -3   10.70    3.30
  -4  17   3   20.00    4.10
 -13  -4   3   14.60    3.10
  -4  17   3   11.90    2.90
  17 -13   3   16.40    2.70
  17 -13   3   16.50    2.40
  16   1  -3    1.20    1.80
 -16  -1   3    2.30    1.90
  -1  17   3    3.70    2.00
  17 -16   3    1.60    1.30
  -1  17   3    2.10    2.40
  17 -16   3    2.90    0.90
  19  -2  -3   -1.10    1.30
  17 -19   3    0.30    1.00
   2  17   3    2.30    1.90
 -19   2   3    0.90    1.40
   2  17   3    1.20    2.10
  22  -5  -3   29.80    5.90
   5  17   3   31.50    6.70
 -22   5   3   30.70    5.20
   5  17   3   43.10    6.40
  25  -8  -3    7.50    3.10
   8  17   3   -0.80    2.20
 -25   8   3    2.80    2.10
   8  17   3   -1.20    2.00
  28 -11  -3    4.10    2.70
  11  17   3    4.20    2.70
 -28  11   3   -2.20    1.60
  11  17   3   -0.40    3.40
  31 -14  -3   -1.60    2.20
  14  17   3   -1.10    3.30
 -31  14   3   -1.00    1.90
  14  17   3    0.90    3.10
  30 -18  -3    7.50    3.20
 -30  18   3    0.60    2.00
  18  12   3    9.60    4.90
  18  12   3   10.40    4.00
  27 -18  -3    2.70    2.50
  18   9   3    2.50    3.90
 -27  18   3    6.10    2.10
  24 -18  -3   19.00    4.10
  18   6   3    9.50    4.80
 -24  18   3   18.70    3.30
  21 -18  -3   29.00    5.00
   3 -21   3   27.80    4.40
  18   3   3   29.80    7.10
 -21  18   3   31.50    4.40
  18 -18  -3    1.60    1.70
   0 -18   3    0.90    1.40
 -18  18   3    2.40    1.40
  18   0   3    1.60    2.10
  18   0   3   -1.60    1.80
   3  15  -3  360.86   37.20
   3  15  -3  334.77   37.80
  18  -3   3  390.56   38.00
  18  -3   3  324.77   38.90
  -3 -15   3  343.67   37.50
 -15  18   3  393.66   37.30
   6  12  -3   13.30    3.20
   6  12  -3   18.60    2.60
   6  12  -3   13.70    3.40
 -12  18   3   18.30    3.50
  -6 -12   3   14.00    2.90
 -12  18   3   16.10    2.60
  18  -6   3   23.70    4.90
  18  -6   3   13.30    3.10
   9   9  -3    0.10    1.70
  -9  18   3    0.50    1.10
  18  -9   3    0.90    1.20
  -9  18   3    0.00    1.50
  -9  -9   3    0.40    1.20
  12   6  -3    4.40    2.50
  -6  18   3   -1.80    1.40
  18 -12   3    1.60    1.20
  -6  18   3    1.80    1.90
 -12  -6   3    3.00    1.80
  15   3  -3    0.40    1.60
 -15  -3   3    0.50    1.50
  -3  18   3   -0.50    1.70
  18 -15   3   -0.20    1.00
  -3  18   3    0.50    1.70
  18   0  -3   -1.80    1.80
   0  18   3    2.70    2.80
 -18   0   3   -0.50    1.20
  18 -18   3    1.80    1.30
   0  18   3    0.60    1.50
  21  -3  -3   46.00    8.00
 -21   3   3   44.30    7.20
   3  18   3   62.29    8.10
   3  18   3   66.99    9.60
  24  -6  -3   -1.80    1.90
   6  18   3   -0.20    2.90
 -24   6   3    0.20    1.70
   6  18   3    0.60    2.30
  27  -9  -3    3.70    2.90
   9  18   3   12.30    4.90
 -27   9   3   12.10    3.20
   9  18   3   17.50    4.30
  30 -12  -3    8.00    3.50
  12  18   3    4.00    3.80
  12  18   3    7.30    3.50
 -30  12   3    1.60    2.00
  29 -19  -3    2.60    2.50
  19  10   3   -0.60    3.10
  19  10   3    2.30    2.80
 -29  19   3   -1.10    1.50
  26 -19  -3    0.80    1.70
  19   7   3   -2.70    2.10
 -26  19   3   -1.40    1.30
  23 -19  -3    3.40    2.20
 -23  19   3    0.90    1.40
  19   4   3    0.50    2.50
  20 -19  -3    7.30    2.40
  19   1   3    6.20    2.70
 -20  19   3    6.60    1.80
  19   1   3   -1.90    2.90
   1 -20   3    5.60    2.00
   2  17  -3   22.00    3.20
  17 -19  -3   28.20    4.40
  -2 -17   3   25.80    4.00
 -17  19   3   28.10    3.80
  19  -2   3   26.20    6.30
  19  -2   3   24.60    4.80
   5  14  -3   14.30    3.40
   5  14  -3   12.10    3.00
  -5 -14   3   14.20    2.90
  19  -5   3   16.60    3.50
 -14  19   3   18.20    2.70
  19  -5   3    8.60    3.90
   8  11  -3   41.30    7.00
   8  11  -3   46.30    7.00
  -8 -11   3   39.90    6.20
 -11  19   3   54.49    6.50
  19  -8   3   46.70    6.50
 -11  19   3   49.40    5.70
  11   8  -3   49.40    8.00
  -8  19   3   55.99    8.00
 -11  -8   3   47.70    7.20
  -8  19   3   63.69    6.80
  19 -11   3   54.19    6.70
  14   5  -3    0.30    2.30
 -14  -5   3    5.00    1.80
  -5  19   3    6.30    2.20
  -5  19   3    3.40    2.50
  19 -14   3    5.80    1.80
  17   2  -3   33.40    6.20
  -2  19   3   31.50    5.30
  19 -17   3   35.50    4.70
  -2  19   3   35.40    6.40
 -17  -2   3   28.70    5.20
  20  -1  -3   25.50    5.40
   1  19   3   30.70    5.30
 -20   1   3   27.40    4.90
   1  19   3   26.50    6.00
  23  -4  -3    3.40    2.30
   4  19   3    0.00    2.10
 -23   4   3   -1.20    1.60
   4  19   3    0.30    2.80
  26  -7  -3    3.40    2.80
   7  19   3    5.30    3.10
 -26   7   3    3.20    2.30
   7  19   3    0.70    3.00
  29 -10  -3   12.90    3.80
  10  19   3    7.40    3.80
 -29  10   3    6.70    2.50
  10  19   3    5.50    4.20
  20  11   3    3.00    3.30
  20  11   3    1.50    4.20
 -31  20   3   -3.10    2.30
  28 -20  -3    1.90    2.20
  20   8   3   -1.30    3.30
 -28  20   3   -0.10    1.50
  25 -20  -3   -0.60    1.60
  20   5   3   -0.80    3.00
 -25  20   3    1.00    1.20
  22 -20  -3    8.70    2.70
  20   2   3    5.60    4.10
  20   2   3   10.40    3.40
 -22  20   3    8.00    2.20
  19 -20  -3    9.70    2.60
   1  19  -3    6.40    1.10
  -1 -19   3    8.40    2.30
  20  -1   3    4.80    2.60
 -19  20   3    8.70    2.00
  20  -1   3    4.40    4.00
   4  16  -3   91.29   10.90
  20  -4   3  110.99   11.80
  20  -4   3   94.79   14.00
 -16  20   3  107.29   10.90
  -4 -16   3   88.99   11.10
   7  13  -3  110.19   13.10
   7  13  -3   98.09   12.60
  -7 -13   3   99.09   12.40
 -13  20   3  115.89   12.00
  20  -7   3  106.69   12.60
 -13  20   3  136.99   13.00
  10  10  -3   16.20    4.20
 -10  20   3   16.80    3.70
 -10  20   3   23.20    3.30
 -10 -10   3   18.10    3.60
  20 -10   3   15.80    3.40
  13   7  -3   -1.20    2.00
  -7  20   3    0.20    1.90
  -7  20   3    1.70    1.60
 -13  -7   3   -0.40    1.40
  20 -13   3    1.70    1.40
  16   4  -3    1.10    2.30
  -4  20   3    1.20    2.50
 -16  -4   3    3.50    2.00
  -4  20   3    1.30    1.90
  20 -16   3    1.10    1.40
  19   1  -3  144.09   18.50
  -1  20   3  160.68   19.00
  -1  20   3  197.98   18.40
 -19  -1   3  145.59   17.80
  22  -2  -3    4.50    2.70
   2  20   3    5.50    2.70
 -22   2   3    7.60    2.70
   2  20   3    9.50    3.70
  25  -5  -3    4.20    2.90
   5  20   3   -0.60    2.90
 -25   5   3    4.90    2.60
   5  20   3    4.70    2.90
  28  -8  -3   31.80    6.60
   8  20   3   36.40    6.60
   8  20   3   42.90    8.40
 -28   8   3   33.50    5.80
  11  20   3    4.70    3.40
  11  20   3    4.80    4.20
 -31  11   3    3.70    2.50
  30 -21  -3    2.50    2.60
  21   9   3    4.80    4.90
  27 -21  -3    5.60    2.60
  21   6   3   -1.50    3.30
 -27  21   3    3.20    1.80
  24 -21  -3    1.20    1.90
 -24  21   3   -1.60    1.20
  21   3   3    0.90    3.10
  21 -21  -3    3.60    1.80
  21   0   3    4.10    3.00
  21   0   3    4.10    2.40
 -21  21   3    3.30    1.60
   0 -21   3    3.00    1.90
   3  18  -3    4.60    1.60
  18 -21  -3    6.30    2.10
  -3 -18   3    5.10    2.00
  21  -3   3    3.30    2.40
  21  -3   3    2.30    3.40
 -18  21   3    8.00    1.90
   6  15  -3  148.99   16.00
   6  15  -3  137.99   16.20
  -6 -15   3  139.29   16.10
 -15  21   3  158.38   15.70
  21  -6   3  152.38   16.50
  21  -6   3  133.49   17.60
   9  12  -3   -0.40    2.00
   9  12  -3    1.60    2.20
  21  -9   3    1.30    1.60
 -12  21   3    1.00    1.90
  -9 -12   3    3.00    1.90
 -12  21   3    2.00    1.50
  12   9  -3    0.30    1.70
  -9  21   3   -2.30    1.00
  21 -12   3    1.00    1.50
 -12  -9   3   -0.20    1.10
  -9  21   3   -1.50    1.70
  15   6  -3    1.50    2.70
  21 -15   3    6.30    2.20
  -6  21   3    8.90    3.20
 -15  -6   3    3.60    2.20
  -6  21   3    6.00    2.20
  18   3  -3   40.10    8.00
  -3  21   3   48.50    8.30
 -18  -3   3   48.80    7.40
  -3  21   3   65.29    7.30
  21   0  -3   -0.80    2.10
 -21   0   3   -0.10    1.80
   0  21   3   -1.40    1.70
   0  21   3   -0.60    2.50
  24  -3  -3    0.60    2.60
   3  21   3    7.10    3.20
 -24   3   3    2.20    2.30
   3  21   3    9.10    3.70
  27  -6  -3    7.70    3.50
   6  21   3   12.10    3.70
 -27   6   3    5.20    2.80
   6  21   3   12.10    4.70
  30  -9  -3    3.10    3.20
   9  21   3   -3.90    2.20
   9  21   3    4.80    3.90
 -30   9   3   -0.60    2.10
  29 -22  -3   34.90    6.20
  22   7   3   25.20    7.20
  26 -22  -3    8.80    3.20
  22   4   3    9.40    5.00
 -26  22   3   11.10    2.50
  23 -22  -3   36.60    6.20
  22   1   3   36.30    8.40
  22   1   3   41.20    7.10
 -23  22   3   41.60    5.20
  20 -22  -3    0.70    1.70
  22  -2   3    1.10    2.10
 -20  22   3    0.20    1.20
  -2 -20   3    0.00    1.40
  22  -2   3   -0.30    3.10
   5  17  -3   -1.30    1.20
  22  -5   3    0.00    2.20
 -17  22   3    2.30    1.40
  22  -5   3   -1.70    1.50
  -5 -17   3   -2.00    1.20
   8  14  -3    2.40    2.40
   8  14  -3   -0.30    1.80
  22  -8   3   -1.10    1.50
 -14  22   3    1.80    1.20
 -14  22   3    4.40    2.30
  -8 -14   3    3.00    1.90
  11  11  -3   -1.20    1.80
  11  11  -3    2.90    2.60
  22 -11   3    6.60    2.20
 -11  22   3    3.50    1.60
 -11 -11   3    3.20    2.00
 -11  22   3    5.10    2.20
  14   8  -3   25.90    5.90
  22 -14   3   31.70    5.00
  -8  22   3   40.50    5.00
 -14  -8   3   28.50    5.20
  -8  22   3   32.10    5.70
  17   5  -3    1.70    2.80
  -5  22   3    0.30    1.90
 -17  -5   3   -0.10    1.80
  -5  22   3    2.00    2.70
  20   2  -3  111.79   14.70
  -2  22   3  144.09   15.40
  -2  22   3  133.19   14.20
 -20  -2   3  101.69   13.80
  23  -1  -3   -0.50    2.40
   1  22   3    3.80    3.30
 -23   1   3   -1.20    2.00
   1  22   3    4.50    2.70
  26  -4  -3   34.40    6.60
 -26   4   3   34.80    5.90
   4  22   3   32.10    6.10
   4  22   3   29.50    7.00
  29  -7  -3    8.90    4.00
 -29   7   3   10.90    3.30
   7  22   3   14.80    4.10
   7  22   3    7.50    4.50
  28 -23  -3   25.40    5.10
  23   5   3   20.10    6.80
  25 -23  -3    9.60    3.10
  23   2   3   10.70    5.20
 -25  23   3    6.20    2.00
  23   2   3   10.50    3.80
  22 -23  -3    0.80    1.90
 -22  23   3    3.30    1.40
  23  -1   3   -0.90    2.20
  23  -1   3    0.90    3.40
   4  19  -3    8.10    1.80
  19 -23  -3    9.40    2.70
  23  -4   3    4.20    3.90
  -4 -19   3    1.20    1.70
  23  -4   3    5.00    2.40
 -19  23   3    4.70    1.60
   7  16  -3   -1.70    1.50
   7  16  -3    2.00    1.80
 -16  23   3   -1.20    0.90
  -7 -16   3   -2.00    1.40
  23  -7   3    1.20    2.10
  23  -7   3   -0.70    1.90
  10  13  -3    8.90    3.30
  10  13  -3    9.30    3.60
 -13  23   3   14.20    2.50
 -10 -13   3    8.40    2.90
 -13  23   3   17.40    3.70
  23 -10   3    7.60    2.80
  13  10  -3   -2.30    2.20
 -10  23   3    1.80    1.40
 -10  23   3   -1.60    2.00
  23 -13   3    2.00    1.70
 -13 -10   3    0.00    1.80
  16   7  -3   16.40    5.20
 -16  -7   3   23.00    4.80
  -7  23   3   34.10    6.00
  -7  23   3   39.30    5.10
  23 -16   3   29.40    5.20
  19   4  -3   61.09   10.90
  -4  23   3  100.59   10.10
  -4  23   3   86.39   10.90
 -19  -4   3   63.79   10.20
  22   1  -3    6.10    3.40
  -1  23   3    1.50    2.90
  -1  23   3    9.50    3.00
 -22  -1   3    0.20    2.00
  25  -2  -3   -1.30    2.20
   2  23   3    1.70    3.30
   2  23   3   -0.50    2.00
 -25   2   3   -1.80    1.80
  28  -5  -3    2.60    2.80
   5  23   3    3.20    2.90
   5  23   3    1.80    3.10
 -28   5   3    6.20    2.90
  27 -24  -3   13.90    3.70
  24   3   3    2.40    4.00
  24 -24  -3   33.00    6.10
  24   0   3   32.20    8.20
  24   0   3   56.09    7.90
  21 -24  -3   11.80    3.10
  24  -3   3   12.40    3.70
 -21  24   3   11.70    2.40
  24  -3   3   12.80    4.70
  -3 -21   3   12.00    3.00
   6  18  -3   34.40    5.50
  24  -6   3   28.00    7.50
  -6 -18   3   42.40    6.30
 -18  24   3   48.70    5.20
  24  -6   3   44.10    6.80
   9  15  -3    4.80    2.50
   9  15  -3    1.80    2.70
 -15  24   3    2.10    1.40
 -15  24   3    3.80    2.40
  -9 -15   3    4.50    2.40
  24  -9   3    4.30    2.50
  12  12  -3   82.89   11.80
  12  12  -3   66.49   11.10
 -12  24   3   95.99   10.40
 -12 -12   3   69.69   10.00
  24 -12   3   76.39   10.00
 -12  24   3   98.09    9.60
  15   9  -3    3.90    2.50
  -9  24   3    1.80    1.80
 -15  -9   3   -0.80    1.90
  -9  24   3    1.30    2.40
  24 -15   3   -0.20    1.70
  18   6  -3   18.30    4.90
  -6  24   3   13.00    4.10
 -18  -6   3   12.10    3.60
  -6  24   3   20.10    3.80
  21   3  -3    0.90    2.60
  -3  24   3   -3.20    2.00
 -21  -3   3   -3.20    1.70
  -3  24   3   -0.60    2.70
  24   0  -3    0.80    2.70
   0  24   3   -1.40    1.90
 -24   0   3    0.20    1.50
   0  24   3   -2.50    2.40
  27  -3  -3   -0.30    2.60
   3  24   3    1.80    2.50
 -27   3   3    3.00    2.50
   3  24   3   -0.40    2.80
  25   4   3   -2.20    3.40
  26 -25  -3    7.10    2.80
  25   1   3    6.40    3.30
  25   1   3   -0.50    3.50
  23 -25  -3    1.40    2.00
 -23  25   3    0.10    1.30
  25  -2   3    2.60    4.10
  25  -2   3   -0.80    2.40
  20 -25  -3    0.50    1.80
   5  20  -3    0.00    1.30
 -20  25   3    1.80    1.30
  -5 -20   3    5.20    2.20
  25  -5   3    1.50    2.40
  25  -5   3   -0.40    2.50
   8  17  -3   21.90    4.10
  25  -8   3   18.10    4.50
 -17  25   3   25.60    3.60
  -8 -17   3   25.70    4.70
  11  14  -3   15.90    4.50
  11  14  -3    7.60    3.40
 -14  25   3   14.60    3.70
 -11 -14   3   14.30    3.40
 -14  25   3   14.00    2.50
  25 -11   3    8.80    3.10
  14  11  -3   -1.50    2.30
  14  11  -3    2.30    2.70
 -11  25   3   -0.90    1.40
 -14 -11   3   -1.20    1.80
  25 -14   3    1.20    1.80
 -11  25   3    1.60    2.30
  17   8  -3   21.10    5.20
  -8  25   3   17.80    3.20
 -17  -8   3    7.00    3.20
  -8  25   3   15.40    4.40
  20   5  -3   -1.00    2.70
  -5  25   3    0.90    2.70
  -5  25   3    3.30    2.30
 -20  -5   3    2.10    2.40
  23   2  -3    2.90    3.00
  -2  25   3    7.80    3.20
 -23  -2   3    3.90    2.50
  -2  25   3    1.30    3.00
  26  -1  -3    0.00    2.60
   1  25   3   -1.00    3.10
 -26   1   3    1.00    1.70
   1  25   3    0.30    2.20
   4  25   3   11.20    3.80
   4  25   3   14.10    5.10
 -29   4   3    8.20    3.40
  28 -26  -3    2.70    2.50
  26   2   3    2.60    4.50
  25 -26  -3    0.40    1.90
  26  -1   3    1.90    3.70
  26  -1   3    2.00    2.70
  22 -26  -3    0.00    1.40
  26  -4   3    1.90    2.40
  26  -4   3   -1.80    3.00
   7  19  -3   -2.50    1.30
 -19  26   3   -0.50    1.00
  -7 -19   3   -0.90    1.70
  26  -7   3    2.90    3.80
  26  -7   3   -2.50    1.60
  10  16  -3    0.50    2.10
 -10 -16   3    2.70    2.10
 -16  26   3    0.10    1.30
  26 -10   3   -1.00    2.00
  13  13  -3    1.30    2.80
  13  13  -3    7.70    3.30
 -13  26   3    2.80    2.80
 -13  26   3    3.90    1.70
 -13 -13   3    7.60    2.80
  26 -13   3    5.40    2.60
  16  10  -3   64.49   10.80
  16  10  -3   54.49   10.20
 -16 -10   3   59.59    9.60
 -10  26   3   84.99    8.60
 -10  26   3   82.49    9.90
  19   7  -3    2.10    2.50
  -7  26   3    8.80    2.60
  -7  26   3    7.70    3.50
 -19  -7   3    5.50    2.70
  22   4  -3    1.50    3.00
 -22  -4   3    0.40    2.30
  -4  26   3   -0.30    2.90
  -4  26   3    2.00    2.50
  25   1  -3   -2.60    2.30
  -1  26   3   -0.30    3.30
 -25  -1   3   -1.60    2.10
  -1  26   3   -1.50    2.40
  28  -2  -3   -0.20    2.00
   2  26   3   -0.30    3.20
   2  26   3    4.20    2.70
 -28   2   3   -0.80    1.80
  27 -27  -3   18.80    4.30
  27   0   3   10.50    4.20
  27   0   3   10.80    5.90
  24 -27  -3    2.10    2.20
  27  -3   3    3.90    3.00
  27  -3   3   -0.50    3.30
  21 -27  -3    1.30    1.70
  27  -6   3   -0.80    3.40
  27  -6   3   -1.60    2.00
   9  18  -3   14.80    3.20
 -18  27   3   10.60    2.40
  27  -9   3   17.50    4.20
  -9 -18   3   16.60    3.80
  12  15  -3   60.99   10.60
  12  15  -3   79.19   11.70
 -12 -15   3   65.99   10.10
  27 -12   3   77.19    9.80
 -15  27   3  103.89   10.40
  15  12  -3    3.10    2.80
  15  12  -3   -0.60    2.00
  27 -15   3    4.20    2.70
 -15 -12   3    5.80    2.30
 -12  27   3    3.90    1.80
 -12  27   3    2.90    2.70
  18   9  -3   12.90    4.80
  -9  27   3   22.90    5.10
  -9  27   3   22.10    3.60
 -18  -9   3   13.30    4.00
  21   6  -3   13.30    4.90
 -21  -6   3   20.30    4.50
  -6  27   3   19.70    5.30
  -6  27   3   30.70    4.60
  24   3  -3   -1.60    2.70
  -3  27   3    2.70    2.70
  -3  27   3    0.90    2.90
 -24  -3   3    1.30    2.50
  27   0  -3   13.00    4.80
   0  27   3   23.30    5.70
 -27   0   3    7.80    3.90
   0  27   3   18.10    4.20
  26 -28  -3    8.40    3.20
  28  -2   3    0.10    4.30
  28  -2   3    4.20    3.40
  23 -28  -3    0.20    2.00
  28  -5   3    1.00    2.70
  28  -5   3   -1.50    3.20
  20 -28  -3    3.30    2.10
   8  20  -3    1.70    1.70
  28  -8   3   -0.90    2.00
  28  -8   3   -1.90    3.20
  11  17  -3    7.50    2.60
  28 -11   3   -0.50    2.10
 -11 -17   3    1.60    2.10
  14  14  -3    1.30    2.80
  14  14  -3    1.70    2.70
 -14  28   3    0.00    1.30
  28 -14   3    4.90    2.70
 -14 -14   3   -1.20    1.50
 -14  28   3   -0.70    2.40
  17  11  -3   57.29   10.50
  17  11  -3   53.99   10.10
 -17 -11   3   58.79    9.50
 -11  28   3   90.39    9.90
 -11  28   3   74.19    8.20
  20   8  -3   -0.40    3.40
 -20  -8   3    0.70    2.50
  -8  28   3    2.30    3.00
  -8  28   3    3.40    2.10
  23   5  -3    3.50    3.00
  -5  28   3   -0.90    2.90
 -23  -5   3    0.40    2.40
  -5  28   3    0.50    2.20
  26   2  -3    0.30    3.00
  -2  28   3    1.60    3.90
 -26  -2   3    1.50    2.50
  -2  28   3    3.10    2.80
  29  -4   3   -2.70    3.60
  22 -29  -3   -0.60    2.00
  29  -7   3    2.90    4.00
  29  -7   3   -1.10    2.20
  10  19  -3    0.30    1.80
  29 -10   3    1.40    2.30
  13  16  -3   38.40    7.20
  13  16  -3   37.30    6.80
  29 -13   3   28.80    5.90
 -13 -16   3   33.10    6.00
  16  13  -3    1.90    2.40
  16  13  -3   -2.40    2.70
 -13  29   3   -1.70    2.40
 -16 -13   3   -0.50    2.30
  19  10  -3   18.70    5.70
  19  10  -3   11.30    5.10
 -10  29   3   44.40    6.70
 -10  29   3   34.90    4.50
 -19 -10   3   26.80    5.60
  22   7  -3   -0.10    2.10
  -7  29   3    1.30    3.00
  -7  29   3    6.60    2.50
 -22  -7   3    3.20    2.90
  -4  29   3   -0.70    2.20
  -4  29   3   -0.80    3.10
 -25  -4   3    2.10    2.00
  21 -30  -3   13.80    3.60
  30  -9   3    2.50    4.10
  30  -9   3    4.70    3.10
  12  18  -3   18.10    4.10
  30 -12   3   19.90    4.70
  15  15  -3    7.80    3.90
  15  15  -3   -0.90    2.70
 -15  30   3   -1.90    2.60
 -15 -15   3   -1.00    2.20
  18  12  -3   -3.20    2.40
  18  12  -3   -0.30    2.40
 -18 -12   3    4.40    3.00
 -12  30   3    1.00    2.60
  21   9  -3   -3.10    2.30
  21   9  -3    2.20    2.50
 -21  -9   3   -1.10    2.40
  -9  30   3   -2.80    2.30
  31 -11   3    3.40    3.80
  14  17  -3    3.30    2.30
  17  14  -3    4.00    3.60
  17  14  -3   -2.10    2.80
 -17 -14   3   -0.30    2.40
 -14  31   3   -1.40    2.50
  20  11  -3   -0.90    2.90
 -11  31   3   -0.80    2.40
 -20 -11   3   -2.30    2.40
   0   1  -4    2.50    0.90
  -1   0  -4    5.60    1.10
   1  -1  -4    3.70    1.10
  -1   0  -4    4.40    1.20
   0   1  -4    3.60    1.10
   0  -1   4    4.90    1.40
   1   0   4    6.50    1.50
   0  -1   4    8.80    1.50
  -1   1   4    4.50    1.40
   1   0   4    2.20    1.40
  -1   1   4    9.00    1.60
   3  -2  -4   62.79    6.70
  -1   3  -4   48.10    6.40
  -3   2   4   66.19    6.70
   1  -3   4   59.49    6.60
  -3   2   4   67.19    6.90
   2   1   4   57.59    7.20
   2   1   4   63.09    6.90
   2   0  -4  352.36   33.30
  -2   0   4  343.67   33.30
   2  -2   4  289.67   33.40
   2  -2   4  335.77   33.30
   0   2   4  293.17   33.60
   0   2   4  311.67   33.40
  -2   0   4  322.37   33.20
   5  -3  -4  289.17   31.00
  -5   3   4  329.97   31.10
   3   2   4  282.17   31.60
  -5   3   4  305.47   30.90
   2  -5   4  284.97   30.70
   3   2   4  298.47   31.30
   1   2  -4   49.10    6.90
   1   2  -4   73.19    7.30
   3  -1   4   64.69    7.40
  -2   3   4   67.29    7.30
  -1  -2   4   73.79    7.30
  -2   3   4   67.39    7.60
  -1  -2   4   65.49    7.10
   3  -1   4   72.69    7.80
   4  -1  -4   64.49    6.60
   4  -1  -4   45.80    6.20
  -1  -3  -4   52.79    6.40
   3  -4   4   60.99    6.40
  -4   1   4   60.69    6.30
   1   3   4   58.29    7.10
   1   3   4   60.89    6.70
   7  -4  -4  196.18   21.20
  -7   4   4  225.58   21.20
   3  -7   4  183.98   20.70
  -7   4   4  212.38   21.00
   4   3   4  195.18   21.90
   4   3   4  192.48   21.40
   4  -4  -4    9.90    1.80
   0   4  -4    4.40    1.20
   0   4  -4   12.50    2.80
   4  -4  -4    7.30    1.50
   4   0   4    9.50    2.40
   4   0   4    6.90    1.80
   0  -4   4   12.70    1.70
  -4   4   4    8.50    2.00
  -4   4   4   11.20    1.90
   3   1  -4   38.80    4.80
   1  -4  -4   29.10    4.50
   4  -3   4   42.30    4.70
  -3  -1   4   41.60    4.50
  -3  -1   4   45.20    4.60
  -1   4   4   32.60    5.30
  -1   4   4   46.20    5.00
   4  -3   4   36.80    5.00
  -2  -4  -4    2.20    1.10
   6  -2  -4    3.40    0.90
   6  -2  -4    3.20    1.30
   2   4   4    4.70    2.10
   4  -6   4    2.40    1.00
   2   4   4    4.20    1.40
  -6   2   4    2.70    1.10
   9  -5  -4  198.68   22.40
  -9   5   4  214.68   22.10
   5   4   4  200.38   23.10
   5   4   4  209.98   22.60
   4  -9   4  222.98   21.80
  -1   6  -4  313.57   37.40
   6  -5  -4  380.06   38.00
   5   1   4  373.46   38.20
   1  -6   4  371.26   37.60
   5   1   4  331.27   38.60
  -6   5   4  431.86   38.20
  -6   5   4  383.36   37.90
   2   3  -4  199.28   18.30
   2   3  -4  135.59   17.80
  -3   5   4  171.88   18.50
  -3   5   4  202.88   18.30
  -2  -3   4  180.48   17.90
   5  -2   4  163.48   18.20
   5  -2   4  173.28   18.60
   0  -5  -4   60.19    8.70
   5   0  -4   86.29    9.10
   5   0  -4   69.29    8.60
   0   5   4   77.69    9.40
   5  -5   4   88.79    8.80
  -5   0   4   94.79    8.80
   0   5   4   96.89    9.30
   8  -3  -4   45.40    5.30
  -8   3   4   38.70    4.80
   3   5   4   40.30    6.40
   5  -8   4   41.20    4.60
   3   5   4   41.80    5.80
  11  -6  -4   36.10    5.20
 -11   6   4   34.40    4.50
   6   5   4   41.60    6.40
   5 -11   4   37.80    4.00
   6   5   4   36.10    5.50
   8  -6  -4   55.99    6.40
  -8   6   4   61.69    6.60
   6   2   4   60.59    6.80
   2  -8   4   50.69    5.90
   6   2   4   48.60    7.70
  -8   6   4   53.99    6.30
   1   5  -4  200.08   21.00
  -5   6   4  211.58   20.90
  -1  -5   4  203.08   20.60
   6  -1   4  192.88   21.60
  -5   6   4  197.38   21.20
   6  -1   4  187.28   21.10
   4   2  -4    4.60    1.60
   2  -6  -4    5.90    1.50
  -4  -2   4    5.00    1.20
  -2   6   4    6.40    2.00
  -2   6   4    6.50    1.80
   6  -4   4    6.50    1.90
   6  -4   4    6.00    1.50
   7  -1  -4    2.40    1.00
   7  -1  -4    2.70    1.50
   6  -7   4    3.70    1.00
  -7   1   4    3.30    1.10
   1   6   4    1.30    1.60
   1   6   4    2.40    1.40
  10  -4  -4   23.90    4.00
   4   6   4   27.10    4.90
   4   6   4   25.00    4.20
 -10   4   4   25.70    3.50
   6 -10   4   24.10    2.80
  13  -7  -4   12.50    2.70
   7   6   4    9.30    2.80
   6 -13   4   12.90    1.50
 -13   7   4    8.70    2.00
   7   6   4   10.50    3.40
  10  -7  -4   76.29    9.80
   7   3   4   85.39   10.20
   7   3   4   80.49   10.60
   3 -10   4   94.59    9.30
 -10   7   4   93.59    9.70
   7  -7  -4 1238.48  120.69
   0   7  -4 1118.29  120.49
  -7   7   4 1285.07  120.89
   7   0   4 1083.99  120.79
   7   0   4 1125.59  121.39
  -7   7   4 1236.58  120.59
   0  -7   4 1169.98  120.29
   3   4  -4  276.67   27.60
   3   4  -4  218.88   27.00
  -4   7   4  293.27   27.50
   7  -3   4  261.97   27.40
   7  -3   4  262.27   27.90
  -4   7   4  284.47   27.80
  -3  -4   4  261.57   27.10
   6   1  -4   36.70    5.20
   6   1  -4   34.10    4.20
  -1   7   4   39.10    5.20
  -6  -1   4   34.40    4.30
   7  -6   4   36.60    4.30
   7  -6   4   38.90    4.80
  -1   7   4   37.20    5.60
   9  -2  -4   74.59    9.80
  -9   2   4   88.89    9.50
   2   7   4   82.59   10.50
   2   7   4   90.69   10.10
   7  -9   4   89.69    9.20
  12  -5  -4    6.00    2.10
   5   7   4    7.30    3.00
 -12   5   4    6.10    1.70
   7 -12   4    8.30    1.10
   5   7   4    7.40    2.50
  15  -8  -4    5.80    2.20
   7 -15   4   10.20    1.30
 -15   8   4    7.60    2.10
   8   7   4    9.10    2.90
   8   7   4   10.70    3.40
  12  -8  -4  235.98   27.00
 -12   8   4  246.78   26.70
   8   4   4  250.87   28.10
   8   4   4  251.27   27.30
   4 -12   4  279.97   26.30
   9  -8  -4  204.18   22.90
  -1   9  -4  212.78   22.80
   8   1   4  207.18   23.80
  -9   8   4  251.87   23.20
   8   1   4  207.98   23.20
  -9   8   4  219.58   22.80
   1  -9   4  215.58   22.40
   2   6  -4   38.60    4.90
   2   6  -4   27.10    3.80
   8  -2   4   36.90    5.70
  -6   8   4   37.50    4.30
  -2  -6   4   35.40    4.00
  -6   8   4   41.40    4.80
   8  -2   4   39.30    4.60
   5   3  -4  160.88   17.20
  -5  -3   4  161.68   16.70
  -3   8   4  165.18   17.10
   8  -5   4  160.58   17.40
  -3   8   4  141.49   17.30
   8  -5   4  161.78   16.80
   8   0  -4   39.70    5.40
   0   8   4   37.30    5.90
   0   8   4   31.40    5.10
  -8   0   4   36.70    4.40
  11  -3  -4    8.60    2.40
   3   8   4    7.30    2.70
 -11   3   4    8.60    1.90
   3   8   4   12.00    2.80
   8 -11   4   11.50    1.50
  14  -6  -4    1.50    1.70
   6   8   4    4.00    1.80
 -14   6   4    2.30    1.40
   6   8   4   -0.90    1.40
   8 -14   4    2.40    0.50
  17  -9  -4   87.49   10.20
 -17   9   4   87.79    9.70
   8 -17   4   84.39    8.90
   9   8   4   83.49   10.40
   9   8   4   79.99   12.00
  14  -9  -4  373.26   41.40
   5 -14   4  419.26   40.60
   9   5   4  409.26   41.80
 -14   9   4  369.86   41.00
   9   5   4  409.26   42.70
  11  -9  -4  137.89   15.10
   9   2   4  141.79   15.40
   2 -11   4  134.29   14.50
 -11   9   4  145.49   14.90
   9   2   4  136.99   16.10
   1   8  -4   13.00    1.80
   8  -9  -4   16.50    2.70
   1   8  -4   17.00    2.80
  -8   9   4   20.40    3.10
  -8   9   4   18.00    2.70
  -1  -8   4   15.80    2.20
   9  -1   4   15.40    3.00
   9  -1   4   13.30    3.50
   4   5  -4  935.31   94.59
  -5   9   4  999.90   94.49
  -5   9   4  943.81   94.79
   9  -4   4  868.21   94.99
  -4  -5   4  866.51   94.09
   7   2  -4    5.50    1.30
   7   2  -4    4.50    1.90
  -7  -2   4    5.60    1.40
  -2   9   4    5.50    1.80
   9  -7   4    4.30    1.70
  -2   9   4    4.30    2.10
  10  -1  -4    8.40    2.50
   1   9   4    8.90    3.00
 -10   1   4    9.90    1.90
   1   9   4   10.10    2.60
  13  -4  -4   -1.00    1.30
 -13   4   4   -0.20    1.00
   4   9   4   -0.50    1.90
   4   9   4    1.20    1.80
  16  -7  -4    4.50    2.40
   7   9   4   11.20    2.90
   9 -16   4   11.10    1.20
 -16   7   4    8.20    2.30
   7   9   4   11.90    3.70
  19 -10  -4   32.60    5.60
  10   9   4   37.40    7.10
   9 -19   4   34.40    3.90
 -19  10   4   32.30    5.00
  10   9   4   44.10    6.60
  16 -10  -4    2.80    1.60
   6 -16   4    3.20    0.90
  10   6   4   -0.90    1.90
 -16  10   4    2.70    1.50
  10   6   4    4.00    2.90
  13 -10  -4    1.40    1.50
  10   3   4   -0.90    1.40
   3 -13   4   -0.20    0.60
  10   3   4   -2.40    1.50
 -13  10   4    0.60    1.10
  10 -10  -4   61.09    7.10
   0  10  -4   61.49    7.10
 -10  10   4   64.29    7.30
  10   0   4   63.29    9.00
   0 -10   4   53.89    6.60
 -10  10   4   65.79    7.00
   3   7  -4    7.30    1.30
   3   7  -4    8.50    2.10
  10  -3   4    9.80    2.90
  -7  10   4    9.10    2.20
  -3  -7   4    8.00    1.60
  -7  10   4    9.10    2.00
   6   4  -4    0.90    1.40
   6   4  -4    2.10    0.90
  -4  10   4    2.80    1.50
  -4  10   4    2.10    1.50
  -6  -4   4   -0.20    0.80
  10  -6   4   -0.20    1.30
   9   1  -4   15.10    3.10
  10  -9   4   21.10    3.30
  -9  -1   4   13.10    2.40
  -1  10   4   11.30    2.80
  -1  10   4   10.80    3.10
  12  -2  -4  122.29   13.70
   2  10   4  144.19   13.80
 -12   2   4  113.69   13.10
   2  10   4  106.89   14.00
  15  -5  -4   97.99   11.50
   5  10   4  107.39   11.70
 -15   5   4   95.19   10.80
   5  10   4   91.19   12.00
  18  -8  -4   -0.50    1.80
  10 -18   4    0.80    0.40
 -18   8   4    2.10    1.50
   8  10   4    0.10    2.50
   8  10   4   -0.30    2.10
  21 -11  -4   -1.70    1.70
  11  10   4    0.20    2.80
 -21  11   4    1.00    1.50
  11  10   4    0.30    1.60
  18 -11  -4   16.30    3.80
   7 -18   4   20.90    2.60
 -18  11   4   20.50    3.50
  11   7   4   19.90    5.40
  11   7   4   26.10    4.80
  15 -11  -4   70.39    9.00
  11   4   4   68.89   11.00
 -15  11   4   85.29    8.90
   4 -15   4   77.29    8.40
  11   4   4   83.19    9.70
  12 -11  -4  114.09   12.80
  11   1   4  118.49   14.00
 -12  11   4  126.99   12.60
   1 -12   4  107.59   12.20
   2   9  -4   44.30    5.60
   2   9  -4   32.30    4.20
  11  -2   4   48.40    6.90
  -9  11   4   45.50    4.90
  -9  11   4   47.90    5.30
  -2  -9   4   36.40    4.50
   5   6  -4   33.20    5.30
  -6  11   4   36.10    5.00
  -5  -6   4   36.80    4.50
  11  -5   4   40.00    6.10
  -6  11   4   38.60    5.60
   8   3  -4   77.89    8.80
  -3  11   4   63.69    8.80
  -3  11   4   86.39    8.70
  11  -8   4   70.79    8.60
  -8  -3   4   65.19    8.00
  11   0  -4   10.40    3.00
   0  11   4   14.00    3.50
   0  11   4   12.70    3.00
  11 -11   4   12.60    2.70
 -11   0   4   11.60    2.40
  14  -3  -4   -1.40    1.40
   3  11   4   -3.00    1.50
   3  11   4    0.90    1.50
 -14   3   4   -0.10    0.80
  17  -6  -4   36.10    6.30
 -17   6   4   39.80    5.70
   6  11   4   40.90    7.40
   6  11   4   51.09    7.00
  20  -9  -4   18.90    3.80
   9  11   4   11.90    3.40
 -20   9   4   11.90    2.80
   9  11   4   16.00    4.50
  23 -12  -4   -2.20    1.80
 -23  12   4    1.00    1.70
  12  11   4    3.70    2.90
  12  11   4   11.40    4.70
  20 -12  -4    9.60    3.00
  12   8   4   17.10    4.00
  12   8   4   11.00    4.20
 -20  12   4    9.40    2.50
  17 -12  -4    7.90    2.40
 -17  12   4    5.60    1.90
  12   5   4    5.30    2.60
  12   5   4    8.20    3.70
   5 -17   4    5.80    1.40
  14 -12  -4   18.20    3.40
   2 -14   4   17.20    2.60
 -14  12   4   17.90    2.90
  12   2   4   25.00    5.30
   1  11  -4   19.30    2.40
   1  11  -4   23.30    3.80
  11 -12  -4   24.80    3.60
   1  11  -4   21.20    2.50
 -11  12   4   28.40    4.10
 -11  12   4   24.80    3.40
  12  -1   4   20.20    4.70
  -1 -11   4   25.50    3.20
   4   8  -4  134.79   15.50
  -8  12   4  156.68   15.20
  12  -4   4  124.39   16.00
  -8  12   4  169.38   15.80
  -4  -8   4  125.29   15.00
   7   5  -4  218.98   20.30
   7   5  -4  186.08   21.00
  -7  -5   4  171.88   20.40
  -5  12   4  208.58   20.80
  12  -7   4  167.88   21.10
  -5  12   4  207.28   21.30
  10   2  -4    1.70    1.60
 -10  -2   4    1.50    1.00
  12 -10   4    1.60    1.50
  -2  12   4    3.10    1.80
  -2  12   4    0.00    1.70
  13  -1  -4   13.80    3.40
   1  12   4   16.00    3.20
 -13   1   4   14.50    2.60
  12 -13   4    9.20    2.50
   1  12   4   15.50    3.90
  16  -4  -4   51.09    7.80
 -16   4   4   52.09    6.90
   4  12   4   73.99    9.80
   4  12   4   60.49    8.10
  19  -7  -4    0.90    2.00
 -19   7   4    0.90    1.50
   7  12   4    3.50    2.90
   7  12   4    3.40    2.50
  22 -10  -4    7.00    3.20
  10  12   4   12.90    3.70
  10  12   4   14.20    4.20
 -22  10   4    9.40    2.70
  25 -13  -4   29.00    5.60
  13  12   4   30.90    7.30
 -25  13   4   25.10    4.70
  13  12   4   30.90    6.10
  22 -13  -4    2.40    2.20
  13   9   4    1.30    1.90
 -22  13   4    0.10    1.40
  13   9   4    0.40    3.00
  19 -13  -4   36.60    5.50
 -19  13   4   31.40    4.60
  13   6   4   33.60    5.90
   6 -19   4   31.40    3.90
  13   6   4   18.40    5.90
  16 -13  -4   -0.50    1.00
 -16  13   4   -0.70    1.10
   3 -16   4    0.20    0.90
  13   3   4   -0.70    2.50
  13 -13  -4    9.30    2.20
 -13  13   4    3.40    1.40
   0 -13   4    4.00    1.40
  13   0   4    4.20    2.80
   3  10  -4   42.30    4.90
   3  10  -4   41.10    6.10
 -10  13   4   49.99    5.50
 -10  13   4   52.39    6.00
  13  -3   4   48.10    7.50
  -3 -10   4   43.10    5.30
   6   7  -4   32.60    3.70
   6   7  -4   20.50    4.40
  -7  13   4   34.90    4.50
  -6  -7   4   23.60    4.00
  -7  13   4   38.60    5.30
  13  -6   4   30.40    5.30
   9   4  -4   76.59    9.20
  -4  13   4   86.89    8.90
  -9  -4   4   69.29    8.40
  13  -9   4   63.79    9.00
  -4  13   4   83.29    9.60
  12   1  -4   79.59    9.60
  13 -12   4   77.09    9.10
  -1  13   4   91.79    9.50
 -12  -1   4   72.79    8.80
  -1  13   4   62.39   10.20
  15  -2  -4   64.09    8.70
  13 -15   4   57.29    7.20
   2  13   4   56.19    9.10
 -15   2   4   59.99    7.40
   2  13   4   73.59    8.20
  18  -5  -4  122.89   15.30
 -18   5   4  130.09   14.80
   5  13   4  136.49   16.20
   5  13   4  146.99   15.60
  21  -8  -4    1.80    1.80
 -21   8   4    0.70    1.70
   8  13   4   -0.80    1.90
   8  13   4    2.40    2.60
  24 -11  -4    8.80    3.00
  11  13   4    6.60    3.80
  11  13   4    4.90    3.10
 -24  11   4    5.70    2.40
  27 -14  -4    0.20    2.00
 -27  14   4   -1.10    1.60
  14  13   4   -0.30    2.30
  14  13   4   -1.20    3.50
  24 -14  -4   -1.20    1.70
  14  10   4    0.30    2.50
 -24  14   4   -1.10    1.40
  14  10   4   -1.50    2.10
  21 -14  -4   17.50    4.20
  14   7   4   16.40    5.30
   7 -21   4   26.70    3.80
  14   7   4   27.10    5.20
 -21  14   4   26.80    4.10
  18 -14  -4   68.09    8.50
   4 -18   4   66.69    7.60
  14   4   4   75.49   11.20
 -18  14   4   67.19    8.00
  15 -14  -4   55.29    7.20
   1 -15   4   53.09    6.60
 -15  14   4   70.69    7.10
  14   1   4   57.49    9.40
   2  12  -4   -1.90    1.10
   2  12  -4   -0.30    0.70
  12 -14  -4    0.30    1.30
   2  12  -4    0.80    0.50
  -2 -12   4    1.10    1.00
  14  -2   4    2.40    2.40
 -12  14   4    1.70    1.50
 -12  14   4    2.10    1.30
   5   9  -4   15.30    3.20
  -9  14   4   17.10    2.80
  -9  14   4   15.20    3.20
  14  -5   4   13.50    3.80
  -5  -9   4   13.30    2.60
   8   6  -4   32.70    5.40
  -6  14   4   43.40    6.00
  -8  -6   4   27.90    4.50
  14  -8   4   30.40    5.60
  -6  14   4   40.70    5.10
  11   3  -4   44.00    6.50
 -11  -3   4   40.80    5.20
  -3  14   4   50.99    5.70
  -3  14   4   25.60    6.00
  14 -11   4   46.50    6.60
  14   0  -4   77.79    9.70
 -14   0   4   74.89    9.10
   0  14   4   73.69   10.90
  14 -14   4   77.09    9.20
   0  14   4   87.29    9.70
  17  -3  -4  238.38   25.40
   3  14   4  215.58   25.90
 -17   3   4  219.78   24.60
   3  14   4  255.07   25.40
  20  -6  -4    1.30    2.20
   6  14   4   -2.80    2.10
 -20   6   4   -0.90    1.40
   6  14   4   -0.10    2.30
  23  -9  -4   11.80    3.60
 -23   9   4    8.80    2.80
   9  14   4   16.70    4.90
   9  14   4   13.60    4.10
  26 -12  -4    0.00    2.20
 -26  12   4    0.10    1.80
  12  14   4   -3.90    2.60
  12  14   4    2.30    2.70
  29 -15  -4    0.90    2.50
  15  14   4    0.80    2.10
  15  14   4   -0.20    3.00
 -29  15   4    0.40    1.70
  26 -15  -4   -0.40    2.00
  15  11   4    1.70    3.60
  15  11   4    2.30    2.90
 -26  15   4   -2.20    1.40
  23 -15  -4    7.60    3.00
  15   8   4    6.20    3.90
  15   8   4    7.60    3.50
 -23  15   4    8.20    2.30
  20 -15  -4  128.69   15.30
  15   5   4  140.39   16.90
   5 -20   4  129.09   14.40
 -20  15   4  144.09   14.80
  17 -15  -4   46.10    6.50
 -17  15   4   45.60    5.50
  15   2   4   41.50    8.00
   2 -17   4   41.10    5.20
  14 -15  -4   17.30    3.40
  -1 -14   4   21.70    3.10
  15  -1   4   13.60    4.50
 -14  15   4   20.70    3.20
   4  11  -4    2.20    1.70
  15  -4   4   -1.50    1.50
 -11  15   4    1.20    1.30
  -4 -11   4    0.40    1.10
 -11  15   4    0.80    1.30
   7   8  -4   -1.40    1.30
   7   8  -4    1.90    1.00
  -8  15   4    4.50    2.20
  -7  -8   4    2.00    1.30
  -8  15   4    1.80    1.40
  15  -7   4    1.30    1.90
  10   5  -4   24.70    4.60
 -10  -5   4   22.40    3.80
  -5  15   4   29.70    5.20
  -5  15   4   30.00    4.40
  15 -10   4   22.00    4.60
  13   2  -4    9.40    3.10
  -2  15   4    7.40    3.10
 -13  -2   4    6.10    2.10
  15 -13   4   11.40    2.90
  -2  15   4   10.20    2.80
  16  -1  -4  418.36   46.80
 -16   1   4  415.96   46.20
   1  15   4  537.25   47.00
   1  15   4  472.25   47.60
  15 -16   4  405.56   46.20
  19  -4  -4   24.50    5.30
   4  15   4   40.30    6.00
 -19   4   4   28.90    4.90
   4  15   4   33.10    6.60
  22  -7  -4   19.80    4.80
   7  15   4   27.30    6.20
 -22   7   4   27.10    4.60
   7  15   4   31.30    5.70
  25 -10  -4   -2.60    1.70
  10  15   4   -1.50    2.20
  10  15   4   -0.90    2.80
 -25  10   4   -0.20    1.60
  28 -13  -4    2.00    2.40
  13  15   4    4.10    3.30
 -28  13   4    0.80    1.80
  13  15   4    0.50    3.40
  28 -16  -4    3.20    2.70
  16  12   4    3.60    4.30
  16  12   4   10.40    4.10
 -28  16   4    5.00    2.40
  25 -16  -4    4.90    2.60
  16   9   4    7.70    3.60
 -25  16   4    2.70    1.90
  16   9   4    6.50    3.80
  22 -16  -4    6.50    2.80
  16   6   4    4.90    3.90
  16   6   4    8.10    3.50
 -22  16   4   11.30    2.50
  19 -16  -4   76.19    9.80
   3 -19   4   80.39    9.30
  16   3   4   80.29   12.60
 -19  16   4   92.89    9.60
  16 -16  -4   11.20    2.80
 -16  16   4   13.70    2.60
   0 -16   4   15.50    2.60
  16   0   4   11.10    4.30
   3  13  -4   46.90    5.20
   3  13  -4   44.50    5.40
   3  13  -4   43.40    6.60
 -13  16   4   54.59    5.90
  -3 -13   4   41.10    5.70
  16  -3   4   44.80    8.10
 -13  16   4   59.69    6.60
   6  10  -4   14.80    3.30
 -10  16   4   11.40    2.90
  16  -6   4    5.50    2.80
 -10  16   4    6.80    2.00
  16  -6   4   10.00    2.30
  -6 -10   4    8.70    2.10
   9   7  -4   10.20    2.90
  -9  -7   4    9.10    2.50
  -7  16   4   17.50    3.80
  16  -9   4   16.60    2.50
  16  -9   4    9.40    3.20
  -7  16   4   19.90    3.10
  12   4  -4   11.70    3.60
 -12  -4   4   14.00    3.00
  -4  16   4   19.60    3.70
  -4  16   4   17.90    4.10
  16 -12   4   20.40    4.10
  15   1  -4   40.60    6.70
  -1  16   4   29.90    6.60
 -15  -1   4   35.80    5.60
  16 -15   4   45.90    6.30
  -1  16   4   49.00    6.60
  18  -2  -4   33.50    6.40
   2  16   4   44.50    6.50
 -18   2   4   36.90    5.70
   2  16   4   43.20    7.60
  21  -5  -4    0.20    2.10
   5  16   4   -1.00    2.80
 -21   5   4   -1.40    1.60
   5  16   4    3.80    2.30
  24  -8  -4    4.60    2.20
 -24   8   4   -1.10    1.60
   8  16   4    6.30    3.10
   8  16   4    7.60    4.10
  27 -11  -4   -0.80    1.50
 -27  11   4    1.40    2.00
  11  16   4   -0.80    3.40
  11  16   4   -0.20    2.60
  30 -14  -4    3.80    2.90
 -30  14   4    2.30    2.10
  14  16   4    2.80    4.30
  14  16   4    2.50    2.40
  30 -17  -4    1.30    2.00
  17  13   4    2.70    3.20
  17  13   4   -0.30    3.70
 -30  17   4    0.10    1.70
  27 -17  -4    4.20    3.00
 -27  17   4    7.40    2.30
  17  10   4   17.80    4.60
  17  10   4    4.70    4.20
  24 -17  -4    7.50    2.70
 -24  17   4    6.60    2.40
  17   7   4   19.30    4.60
  17   7   4    8.20    4.60
  21 -17  -4   51.09    8.00
 -21  17   4   59.79    7.10
  17   4   4   59.49   10.40
   4 -21   4   58.29    6.90
  18 -17  -4    7.00    2.20
 -18  17   4    4.40    1.80
  17   1   4    0.60    2.40
   1 -18   4    7.00    1.80
   2  15  -4   -0.20    0.40
  15 -17  -4   -0.60    1.10
   2  15  -4   -1.10    0.50
  17  -2   4    1.90    2.60
  -2 -15   4    2.20    1.30
 -15  17   4   -0.70    1.10
   5  12  -4    6.10    2.10
   5  12  -4    2.60    2.10
 -12  17   4    8.50    2.00
 -12  17   4    8.30    2.50
  -5 -12   4    5.00    1.80
  17  -5   4    7.80    2.10
  17  -5   4    4.80    3.00
   8   9  -4    3.10    2.20
  -8  -9   4    7.00    2.00
  -9  17   4   10.40    3.00
  -9  17   4    9.40    2.20
  17  -8   4    5.60    1.80
  17  -8   4    5.00    2.70
  11   6  -4    1.70    2.10
  -6  17   4   -1.60    1.80
  -6  17   4   -1.00    1.50
 -11  -6   4   -0.40    1.40
  17 -11   4    2.40    2.00
  14   3  -4   16.40    4.10
 -14  -3   4   16.60    3.20
  -3  17   4   16.40    3.60
  -3  17   4    6.80    3.60
  17 -14   4   17.80    3.80
  17   0  -4  116.19   14.60
   0  17   4  155.68   14.80
   0  17   4  140.19   15.60
 -17   0   4  103.69   13.80
  20  -3  -4    2.00    2.40
   3  17   4    3.00    2.90
 -20   3   4    1.70    1.90
   3  17   4    4.60    2.40
  23  -6  -4   33.40    6.10
   6  17   4   29.40    5.60
   6  17   4   37.10    7.30
 -23   6   4   25.70    4.80
  26  -9  -4    0.10    2.10
   9  17   4   -0.90    2.70
 -26   9   4   -0.30    1.70
   9  17   4    4.30    3.20
  29 -12  -4    1.80    2.50
  12  17   4    1.10    3.30
 -29  12   4    4.60    2.50
  12  17   4    2.90    3.20
  29 -18  -4   -0.20    2.20
  18  11   4    4.90    3.40
  18  11   4    0.20    3.70
 -29  18   4    1.10    1.90
  26 -18  -4   -0.30    2.00
 -26  18   4   -0.30    1.60
  18   8   4    2.90    3.10
  18   8   4   -3.30    2.90
  23 -18  -4    4.10    2.60
 -23  18   4    5.20    2.10
  18   5   4   13.10    4.60
  20 -18  -4    9.20    2.60
 -20  18   4   11.40    2.50
  18   2   4    3.50    4.00
   2 -20   4    8.80    2.30
  17 -18  -4    2.90    1.60
  -1 -17   4    0.60    1.30
 -17  18   4   -1.20    1.20
  18  -1   4    1.70    2.90
   4  14  -4   53.09    7.10
   4  14  -4   39.10    5.40
   4  14  -4   42.30    5.30
  18  -4   4   47.50    6.50
 -14  18   4   50.69    5.80
  -4 -14   4   46.10    5.80
  18  -4   4   58.79    9.00
 -14  18   4   54.89    6.60
   7  11  -4    2.70    2.10
  18  -7   4    1.80    2.50
 -11  18   4    0.10    1.30
  18  -7   4   -0.10    1.20
 -11  18   4    0.20    1.80
  -7 -11   4   -0.20    1.20
  10   8  -4   53.09    8.70
 -10  -8   4   54.49    7.40
  -8  18   4   78.79    7.90
  -8  18   4   77.59    8.80
  18 -10   4   49.30    8.90
  13   5  -4   -0.90    1.90
 -13  -5   4   -1.70    1.30
  -5  18   4   -1.60    1.60
  -5  18   4   -1.70    2.20
  18 -13   4    1.30    1.80
  16   2  -4   41.50    6.80
  -2  18   4   41.20    6.20
 -16  -2   4   28.70    5.30
  -2  18   4   40.30    6.90
  19  -1  -4    1.90    2.20
 -19   1   4    6.60    2.50
   1  18   4    1.00    2.70
   1  18   4    5.40    2.70
  22  -4  -4   23.30    5.10
   4  18   4   20.10    4.70
 -22   4   4   19.00    4.00
   4  18   4   17.50    5.30
  25  -7  -4    1.00    2.60
   7  18   4   -2.30    2.70
   7  18   4    0.50    2.70
 -25   7   4    5.20    2.30
  28 -10  -4    0.10    2.30
 -28  10   4    0.10    1.90
  10  18   4   -0.10    3.30
  10  18   4    1.80    2.90
  28 -19  -4    6.30    3.30
  19   9   4   11.70    4.30
 -28  19   4    6.10    2.40
  19   9   4    6.40    4.60
  25 -19  -4    3.50    2.60
  19   6   4    2.60    3.60
 -25  19   4    2.30    1.90
  22 -19  -4   14.40    3.50
   3 -22   4   11.90    2.70
  19   3   4    5.70    4.50
 -22  19   4   14.00    2.80
  19 -19  -4    1.20    1.50
 -19  19   4    1.20    1.30
   0 -19   4    0.20    1.50
  19   0   4    0.20    3.00
  16 -19  -4    3.70    2.00
   3  16  -4    2.70    1.00
  -3 -16   4    2.10    1.50
  19  -3   4    3.50    3.10
 -16  19   4    2.30    1.50
   6  13  -4    4.10    2.60
  19  -6   4    0.70    2.60
  19  -6   4    4.40    1.90
 -13  19   4    3.70    1.70
 -13  19   4    9.90    2.90
  -6 -13   4    3.20    1.80
   9  10  -4   88.19   11.30
 -10  19   4  117.79   10.70
  19  -9   4   67.69   12.00
 -10  19   4  116.09   11.60
  -9 -10   4   77.59   10.50
  19  -9   4   87.29   10.30
  12   7  -4   10.70    3.80
  -7  19   4   29.90    4.10
  -7  19   4   25.30    5.10
 -12  -7   4   14.10    3.30
  19 -12   4   16.30    4.10
  15   4  -4    8.30    3.30
 -15  -4   4    9.10    2.80
  -4  19   4   12.90    4.10
  -4  19   4   13.60    3.40
  18   1  -4   10.30    3.50
  -1  19   4   11.90    3.20
 -18  -1   4    6.90    2.60
  -1  19   4    9.80    3.80
  21  -2  -4   24.00    5.50
 -21   2   4   26.30    4.60
   2  19   4   20.00    5.70
   2  19   4   37.70    5.90
  24  -5  -4   -1.40    1.30
   5  19   4    0.20    2.10
   5  19   4    0.20    2.80
 -24   5   4    1.00    1.50
  27  -8  -4    4.20    2.90
   8  19   4    3.10    3.10
 -27   8   4    2.30    2.30
   8  19   4    2.10    3.60
  27 -20  -4    1.70    1.90
  20   7   4    0.70    3.60
  20   7   4    4.40    3.10
 -27  20   4    3.90    1.90
  24 -20  -4    1.00    2.10
 -24  20   4   -1.00    1.20
  20   4   4    2.30    3.50
  21 -20  -4    6.30    2.30
   1 -21   4    8.10    2.30
 -21  20   4    7.30    2.20
  20   1   4    3.30    3.60
  18 -20  -4   -0.70    1.70
 -18  20   4    1.10    1.40
  20  -2   4   -0.20    2.00
  -2 -18   4    0.70    1.40
   5  15  -4   25.10    4.10
   5  15  -4   34.00    5.70
  20  -5   4   30.20    6.60
  20  -5   4   37.30    5.30
 -15  20   4   37.30    4.70
  -5 -15   4   28.00    4.60
   8  12  -4   16.30    4.00
   8  12  -4   11.30    3.40
  20  -8   4   12.40    4.30
  20  -8   4   16.20    3.20
 -12  20   4   26.40    4.50
  -8 -12   4   12.20    3.10
 -12  20   4   21.80    3.30
  11   9  -4   -2.40    1.50
 -11  -9   4    1.90    1.50
  -9  20   4   -0.60    1.50
  20 -11   4    0.20    2.10
  -9  20   4   -1.90    1.90
  14   6  -4    5.70    2.60
  -6  20   4    2.90    2.80
  -6  20   4   11.10    2.90
 -14  -6   4    9.10    2.60
  17   3  -4    9.70    3.60
  -3  20   4   10.70    3.10
  -3  20   4   10.70    3.90
 -17  -3   4    6.60    2.40
  20   0  -4    8.90    3.50
   0  20   4    9.10    4.10
   0  20   4   12.90    3.70
 -20   0   4   11.70    3.10
  23  -3  -4   -1.40    2.10
   3  20   4    4.00    2.90
 -23   3   4    0.90    2.10
   3  20   4    1.40    2.70
  26  -6  -4   -0.40    1.60
   6  20   4    4.30    3.70
   6  20   4   -3.10    2.20
 -26   6   4   -0.50    1.80
  29  -9  -4    9.00    3.80
   9  20   4    8.80    4.00
 -29   9   4   10.90    3.20
   9  20   4    5.10    4.40
  29 -21  -4    4.10    2.90
 -29  21   4   -0.60    1.50
  21   8   4    3.30    3.10
  21   8   4   -0.40    3.30
  26 -21  -4   -0.10    2.10
 -26  21   4   -0.40    1.50
  21   5   4    2.90    4.00
  23 -21  -4    4.50    2.60
 -23  21   4    4.20    1.70
  21   2   4    1.50    3.40
   2 -23   4    1.80    1.80
  20 -21  -4    8.80    2.70
 -20  21   4    5.20    2.00
  -1 -20   4    3.00    1.80
  21  -1   4    6.60    3.70
  17 -21  -4    1.20    1.50
   4  17  -4    0.10    0.90
 -17  21   4   -0.40    1.30
  21  -4   4   -2.60    2.30
  -4 -17   4   -0.80    1.20
  21  -4   4   -0.60    1.70
   7  14  -4    1.80    2.20
  -7 -14   4    0.50    1.60
 -14  21   4    0.90    2.20
 -14  21   4    0.30    1.40
  21  -7   4   -0.10    2.60
  21  -7   4   -0.10    1.70
  10  11  -4   43.60    7.80
 -11  21   4   69.19    7.90
  21 -10   4   39.70    8.10
 -10 -11   4   38.70    6.80
 -11  21   4   61.89    6.60
  13   8  -4   63.89   10.40
  -8  21   4   99.69   10.50
 -13  -8   4   65.69    9.00
  21 -13   4   72.89   10.80
  16   5  -4    0.40    1.80
  -5  21   4   -1.50    1.80
 -16  -5   4    0.70    1.80
  -5  21   4    1.40    2.60
  19   2  -4   -2.60    1.40
 -19  -2   4   -0.80    1.30
  -2  21   4   -0.40    2.50
  -2  21   4    0.50    2.20
  22  -1  -4   -2.80    2.00
 -22   1   4    3.20    2.20
   1  21   4    0.20    2.40
   1  21   4    4.80    3.50
  25  -4  -4    0.30    2.20
 -25   4   4    1.20    2.00
   4  21   4    0.70    3.00
   4  21   4    3.30    2.60
  28  -7  -4    1.80    2.60
   7  21   4   10.60    3.70
 -28   7   4    6.60    2.80
   7  21   4    9.80    4.80
  28 -22  -4   -0.90    2.00
  22   6   4   -2.90    3.90
 -28  22   4    5.00    2.10
  25 -22  -4    0.70    2.10
  22   3   4   -5.00    2.80
 -25  22   4    1.80    1.80
  22 -22  -4    1.50    2.00
  22   0   4   -0.80    2.30
   0 -22   4    2.60    1.90
 -22  22   4    1.30    1.50
  19 -22  -4    1.20    1.50
  22  -3   4   -0.80    2.80
 -19  22   4    1.80    1.50
  22  -3   4    0.60    1.80
  -3 -19   4    3.10    2.00
   6  16  -4   18.90    3.50
 -16  22   4   30.10    4.00
  -6 -16   4   19.80    4.00
  22  -6   4   20.90    5.90
  22  -6   4   31.60    4.80
   9  13  -4  150.98   17.10
   9  13  -4  137.49   16.60
  22  -9   4  131.09   17.70
  22  -9   4  173.28   17.20
  -9 -13   4  148.49   16.40
  12  10  -4    4.90    3.10
 -10  22   4   13.10    3.80
 -12 -10   4    3.40    2.30
 -10  22   4    9.00    2.70
  22 -12   4    5.80    3.10
  15   7  -4   22.40    5.40
  -7  22   4   36.50    6.50
  -7  22   4   30.10    5.00
 -15  -7   4   27.40    5.00
  18   4  -4   11.50    4.00
  -4  22   4   13.40    4.40
  -4  22   4   13.40    3.40
 -18  -4   4    4.70    2.60
  21   1  -4    0.50    2.60
 -21  -1   4   -0.30    1.50
  -1  22   4    1.50    2.70
  -1  22   4   -1.80    2.10
  24  -2  -4   27.60    6.40
   2  22   4   40.80    6.70
 -24   2   4   39.30    6.30
   2  22   4   37.10    7.90
  27  -5  -4   13.00    4.20
   5  22   4    7.50    4.40
   5  22   4   12.10    3.90
 -27   5   4    7.20    3.20
  27 -23  -4   -2.90    0.90
 -27  23   4   -0.20    1.50
  23   4   4    3.20    4.10
  24 -23  -4    3.50    2.10
  23   1   4   -2.10    3.20
 -24  23   4   -0.90    1.40
  21 -23  -4   16.10    3.50
  -2 -21   4    8.50    2.90
  23  -2   4   14.80    5.20
 -21  23   4   14.10    2.80
  18 -23  -4    1.40    2.10
  23  -5   4    6.30    2.50
  23  -5   4    4.40    3.50
  -5 -18   4    3.20    2.00
 -18  23   4    2.30    1.70
   8  15  -4    1.90    2.60
  -8 -15   4    3.30    2.20
 -15  23   4    0.10    2.40
 -15  23   4    3.70    1.70
  23  -8   4    1.30    2.70
  23  -8   4    0.80    1.90
  11  12  -4   75.89    9.40
  11  12  -4   76.39   10.60
 -11 -12   4   64.59    8.80
  23 -11   4   72.79   11.20
  14   9  -4    0.10    1.90
 -14  -9   4    2.90    1.80
  -9  23   4   -1.80    1.60
  -9  23   4    0.10    1.80
  17   6  -4   29.70    6.30
  -6  23   4   37.90    5.80
 -17  -6   4   30.40    5.60
  -6  23   4   37.40    7.00
  20   3  -4   -0.10    1.70
 -20  -3   4    1.90    2.00
  -3  23   4   -2.50    2.20
  -3  23   4    1.40    2.90
  23   0  -4   13.80    4.30
 -23   0   4   13.30    3.60
   0  23   4   14.60    5.10
   0  23   4   16.00    4.00
  26  -3  -4   25.70    6.00
 -26   3   4   19.40    4.60
   3  23   4   31.30    5.80
   3  23   4   25.20    6.60
  26 -24  -4   24.10    5.20
 -26  24   4   24.40    4.20
  24   2   4   24.90    7.40
  23 -24  -4    0.70    1.70
  24  -1   4   -0.30    3.30
  -1 -23   4    0.90    2.00
 -23  24   4    3.10    1.70
  20 -24  -4   18.20    4.20
 -20  24   4   19.60    3.50
  24  -4   4   14.30    4.00
  24  -4   4   21.80    6.20
  -4 -20   4   19.80    3.90
   7  17  -4   -0.40    1.30
  -7 -17   4    1.10    2.00
  24  -7   4   -2.80    1.70
  24  -7   4   -1.80    2.20
 -17  24   4   -1.20    1.40
  10  14  -4   21.10    5.20
 -14  24   4   34.90    5.80
  24 -10   4   20.20    5.90
 -10 -14   4   23.50    4.60
 -14  24   4   25.80    4.10
  13  11  -4   69.39   10.90
  24 -13   4   55.79   10.70
 -11  24   4   89.19    9.20
 -13 -11   4   61.99    9.70
 -11  24   4   90.89   10.40
  16   8  -4   21.40    5.70
  -8  24   4   35.90    5.00
 -16  -8   4   16.80    4.40
  -8  24   4   25.80    5.70
  19   5  -4    4.20    3.40
  -5  24   4    6.90    3.10
 -19  -5   4    9.80    3.30
  -5  24   4   16.20    4.70
  22   2  -4   18.10    4.90
 -22  -2   4   19.00    4.30
  -2  24   4   23.00    6.00
  -2  24   4   24.50    4.80
  25  -1  -4    1.40    2.80
   1  24   4    3.50    2.70
 -25   1   4    0.50    2.30
   1  24   4    0.80    3.40
 -28   4   4    4.10    2.30
   4  24   4    7.40    4.70
  25 -25  -4   12.50    3.80
  25   0   4    8.90    5.20
  22 -25  -4    2.80    2.40
  -3 -22   4    1.20    2.30
 -22  25   4    3.90    1.70
  25  -3   4    1.10    3.70
  19 -25  -4    1.20    2.20
 -19  25   4    1.40    1.70
  -6 -19   4    4.40    2.10
  25  -6   4   -2.60    2.60
  25  -6   4    0.30    2.00
   9  16  -4    3.70    2.90
  25  -9   4    4.10    3.30
  -9 -16   4    4.30    2.30
 -16  25   4    5.20    2.00
  12  13  -4    1.20    2.20
  12  13  -4    0.30    2.30
 -13  25   4   -1.20    2.30
 -13  25   4    0.50    1.70
  25 -12   4    1.40    2.70
 -12 -13   4   -0.60    1.90
  15  10  -4   10.80    4.10
 -10  25   4   13.00    4.10
 -10  25   4   15.30    3.10
 -15 -10   4    4.70    2.80
  18   7  -4    6.30    3.40
  -7  25   4    3.10    2.30
  -7  25   4   -0.30    2.90
 -18  -7   4   -0.10    1.50
  21   4  -4    8.70    3.70
  -4  25   4   22.30    4.40
  -4  25   4   14.00    5.00
 -21  -4   4   13.80    3.90
  24   1  -4    7.70    3.50
 -24  -1   4    4.10    2.50
  -1  25   4    8.90    4.40
  -1  25   4    2.10    2.70
  27  -2  -4    9.80    4.00
   2  25   4   12.20    3.60
 -27   2   4   -0.20    2.70
   2  25   4   10.40    5.00
  24 -26  -4   -0.50    2.20
 -24  26   4    2.30    1.70
  26  -2   4    1.20    3.90
  -2 -24   4   -2.20    1.70
  21 -26  -4   -0.80    1.80
  26  -5   4    2.00    2.10
  26  -5   4    3.40    4.10
  -5 -21   4    0.50    1.90
 -21  26   4    3.20    1.70
   8  18  -4    3.80    2.30
  26  -8   4    7.00    4.00
  26  -8   4    2.00    2.20
  -8 -18   4    0.70    1.90
 -18  26   4    2.20    1.70
  11  15  -4    2.60    2.80
  26 -11   4   -0.70    2.90
 -11 -15   4   -0.30    1.90
 -15  26   4    6.30    3.20
 -15  26   4    1.00    1.50
  14  12  -4   11.20    3.90
  14  12  -4   12.50    4.40
 -12  26   4   24.20    5.00
 -12  26   4   15.50    3.20
 -14 -12   4    7.10    3.10
  26 -14   4    9.80    4.00
  17   9  -4    2.00    3.10
  -9  26   4   14.50    4.40
 -17  -9   4    5.60    2.80
  -9  26   4    6.70    2.60
  20   6  -4    3.10    3.30
 -20  -6   4    5.60    3.10
  -6  26   4    5.50    2.90
  -6  26   4    9.70    4.50
  23   3  -4    6.00    3.90
  -3  26   4   17.60    5.50
  -3  26   4   21.70    4.30
 -23  -3   4   12.80    3.60
  26   0  -4   -0.60    2.70
 -26   0   4    0.00    1.80
   0  26   4   -3.20    2.20
   0  26   4   -3.50    3.10
  23 -27  -4   28.50    5.80
  27  -4   4   37.90    6.70
  -4 -23   4   37.30    5.80
  27  -4   4   26.00    7.70
  20 -27  -4    0.30    1.80
  27  -7   4   -0.40    2.20
 -20  27   4    0.90    1.60
  27  -7   4    0.90    3.40
  -7 -20   4   -0.20    2.00
  10  17  -4    0.70    1.80
  27 -10   4    3.10    3.50
 -17  27   4   -2.00    1.40
 -10 -17   4    2.80    2.20
  13  14  -4    0.10    2.70
 -14  27   4   -0.60    1.60
 -14  27   4    2.10    3.00
  27 -13   4    0.00    2.70
 -13 -14   4   -1.00    1.90
  16  11  -4    1.30    2.60
  16  11  -4    2.70    3.50
 -11  27   4    5.50    3.40
 -16 -11   4    0.60    2.20
 -11  27   4    1.00    1.90
  19   8  -4   12.30    4.90
  -8  27   4   22.80    4.20
  -8  27   4   12.80    4.70
 -19  -8   4   10.50    3.70
  22   5  -4    0.00    2.80
  -5  27   4    4.20    3.80
  -5  27   4    2.20    2.40
 -22  -5   4    1.10    1.80
  25   2  -4    5.20    3.70
 -25  -2   4    3.00    2.70
  -2  27   4    5.70    3.20
  -2  27   4    7.30    4.50
  22 -28  -4    0.10    1.70
  28  -6   4   -2.20    2.80
  28  -6   4   -0.70    2.20
  -6 -22   4    1.00    2.10
  -9 -19   4    1.30    2.10
  28  -9   4   -0.10    3.10
 -19  28   4    4.60    1.90
  12  16  -4   17.30    4.90
 -12 -16   4   18.50    4.10
 -16  28   4   19.60    5.00
 -16  28   4   13.00    3.00
  28 -12   4   15.60    5.50
  15  13  -4    7.30    3.60
  15  13  -4   -0.60    2.90
  28 -15   4    4.40    3.20
 -15 -13   4    2.90    2.60
 -13  28   4    1.10    2.10
 -13  28   4    3.30    3.30
  18  10  -4   -3.60    2.80
 -18 -10   4   -0.70    2.30
 -10  28   4    1.40    2.30
 -10  28   4    3.80    3.80
  21   7  -4    4.70    3.70
  -7  28   4    6.10    3.90
  -7  28   4    4.10    2.60
 -21  -7   4    3.50    2.80
  -4  28   4   -1.00    3.10
 -24  -4   4   -1.50    2.40
  21 -29  -4    4.40    3.00
  -8 -21   4   -1.60    2.10
  29  -8   4    1.60    3.70
  29 -11   4   11.40    5.20
 -11 -18   4    8.80    3.30
  14  15  -4   38.40    8.00
 -15  29   4   57.49    8.60
 -14 -15   4   36.60    6.90
 -15  29   4   48.70    6.20
  29 -14   4   35.40    8.30
  17  12  -4    6.20    3.70
  17  12  -4    9.30    4.40
 -17 -12   4    9.40    3.50
 -12  29   4   10.70    2.80
 -12  29   4   17.50    5.00
  20   9  -4    0.40    2.50
 -20  -9   4   -1.30    2.20
  -9  29   4    1.90    2.10
  -9  29   4    2.70    3.80
  30 -13   4    4.40    4.30
 -13 -17   4    9.10    3.40
  16  14  -4    4.80    4.00
 -16 -14   4    3.90    2.70
  30 -16   4    2.00    3.20
 -14  30   4    1.40    3.20
   0  -1  -5    0.90    0.90
   0  -1  -5    0.00    0.80
  -1   1  -5    2.20    1.00
   1   0  -5    0.60    1.00
   0   1   5   -1.20    1.00
  -1   0   5    1.50    1.20
   1  -1   5    2.00    1.30
   0   1   5   -1.50    1.00
  -1   0   5    0.20    1.00
   1  -1   5    2.60    1.20
   2  -2  -5    3.10    1.10
  -2   0  -5    2.60    1.10
   2  -2  -5    3.20    1.20
   0   2  -5    3.70    1.30
   2   0   5    2.80    1.60
   2   0   5    3.00    1.40
   0  -2   5    3.10    1.30
  -2   2   5    5.90    1.60
   0  -2   5    3.60    1.40
  -2   2   5    3.60    1.60
  -1  -2  -5   56.29    8.00
   3  -1  -5   71.29    8.20
   1   2   5   65.49    8.70
   2  -3   5   75.39    8.30
  -3   1   5   89.49    8.40
   2  -3   5   74.09    8.20
   1   2   5   76.49    8.50
  -3   1   5   77.99    8.20
  -1   4  -5   31.30    3.70
   4  -3  -5   34.90    4.30
  -1   4  -5   22.00    3.40
   1  -4   5   27.60    3.60
  -4   3   5   33.30    4.10
  -4   3   5   32.30    4.20
   3   1   5   28.90    4.40
   1  -4   5   32.00    3.70
   3   1   5   29.50    4.90
   2   1  -5   79.79    8.60
   3  -2   5   67.39    8.50
  -2  -1   5   75.39    8.40
  -1   3   5   73.59    9.00
  -1   3   5   76.59    8.70
  -2  -1   5   83.79    8.50
   3  -2   5   73.49    8.80
   5  -2  -5  121.59   13.00
  -2  -3  -5   89.69   12.70
   3  -5   5  114.69   12.60
  -5   2   5  139.39   13.00
   2   3   5  137.19   13.30
   2   3   5  122.69   13.70
   3  -5   5  109.59   12.70
  -5   2   5  126.49   12.70
   6  -4  -5    3.00    1.60
  -6   4   5    5.40    1.40
  -6   4   5    5.00    1.60
   4   2   5    6.60    2.10
   2  -6   5    7.70    1.40
   4   2   5    2.30    2.00
   1   3  -5  116.99   12.20
   3  -4  -5  104.89   12.00
  -1  -3   5  118.19   11.90
  -1  -3   5  111.59   11.90
  -3   4   5  119.89   12.30
   4  -1   5  115.59   12.30
  -3   4   5   95.99   12.30
   4  -1   5  105.49   12.60
   4   0  -5   27.20    4.30
   4   0  -5   44.60    5.10
   4  -4   5   34.80    4.90
   0   4   5   41.80    5.50
  -4   0   5   40.20    4.70
   4  -4   5   39.70    4.70
  -4   0   5   46.30    4.70
   0   4   5   42.50    6.00
   7  -3  -5  189.38   21.80
  -7   3   5  219.78   21.60
   4  -7   5  213.68   21.40
   3   4   5  198.38   22.50
   3   4   5  192.28   22.00
   8  -5  -5    2.70    1.60
  -8   5   5    2.80    1.30
   3  -8   5    3.10    1.00
   5   3   5    1.50    1.30
  -8   5   5    2.80    1.50
   5   3   5    0.00    1.80
   0   5  -5  133.09   15.50
   5  -5  -5  143.09   15.70
   0  -5   5  149.19   15.40
   0  -5   5  146.79   15.80
   5   0   5  133.49   16.40
  -5   5   5  164.38   15.80
  -5   5   5  154.78   16.00
   5   0   5  146.19   16.00
   3   2  -5   53.49    7.10
  -3  -2   5   58.89    6.80
   5  -3   5   57.39    7.40
  -2   5   5   60.59    7.20
   5  -3   5   64.79    7.20
  -3  -2   5   67.79    6.80
  -2   5   5   55.79    7.40
   6  -1  -5    0.50    1.30
   5  -6   5    0.20    1.00
   1   5   5    0.40    1.60
  -6   1   5    0.30    0.70
   5  -6   5    1.40    1.20
   1   5   5    1.40    1.60
   9  -4  -5   75.79    8.50
   5  -9   5   69.49    7.70
  -9   4   5   65.99    7.90
   4   5   5   70.99    8.70
   4   5   5   76.39    9.30
  10  -6  -5    2.40    1.60
   6   4   5    0.30    1.80
   6   4   5   -0.40    1.90
   4 -10   5    3.90    1.00
 -10   6   5    4.50    1.50
   7  -6  -5   15.10    2.90
  -1   7  -5   15.40    2.60
   1  -7   5   19.20    2.60
  -7   6   5   22.10    3.10
  -7   6   5   20.20    3.30
   6   1   5   11.50    3.00
   6   1   5   20.50    4.30
   2   4  -5    2.50    1.40
   2   4  -5    3.40    1.00
   6  -2   5    4.50    1.90
  -2  -4   5    2.70    1.10
  -4   6   5    3.00    1.60
  -4   6   5    4.70    2.00
   6  -2   5    4.50    1.70
   5   1  -5   80.49   10.30
   5   1  -5  102.59   11.00
  -1   6   5  117.19   11.20
  -5  -1   5  102.09   10.40
   6  -5   5   93.69   10.90
   6  -5   5  100.59   10.60
  -1   6   5   88.69   11.20
   8  -2  -5    3.10    1.80
   2   6   5    4.80    2.40
   6  -8   5    2.80    1.10
  -8   2   5    5.70    1.40
   2   6   5    2.60    1.70
  11  -5  -5   35.40    5.40
 -11   5   5   37.10    4.50
   5   6   5   32.80    6.20
   5   6   5   33.50    5.40
   6 -11   5   35.00    4.10
  12  -7  -5   12.70    3.00
   5 -12   5   15.50    2.00
   7   5   5   15.20    4.20
   7   5   5   12.70    3.40
 -12   7   5   11.90    2.50
  -2   9  -5   38.90    4.60
   9  -7  -5   33.50    5.30
  -9   7   5   39.10    5.10
   2  -9   5   37.10    4.40
   7   2   5   44.30    6.00
  -9   7   5   46.20    5.00
   7   2   5   35.80    6.50
   1   6  -5  226.48   25.80
   6  -7  -5  264.17   25.90
  -1  -6   5  243.48   25.50
  -6   7   5  273.47   26.00
   7  -1   5  221.98   26.60
   7  -1   5  231.28   26.10
  -6   7   5  262.77   26.30
   4   3  -5   81.29    9.80
  -3   7   5   87.69   10.30
  -3   7   5  100.09   10.00
   7  -4   5   84.79   10.20
   7  -4   5   83.49    9.70
  -4  -3   5   84.59    9.40
   7   0  -5   92.59   11.40
  -7   0   5   97.69   10.90
   0   7   5  121.89   11.80
   7  -7   5  105.49   11.40
   0   7   5   93.19   11.90
   7  -7   5   99.29   11.00
  10  -3  -5    7.40    2.30
   3   7   5    6.50    2.70
   3   7   5   14.70    2.90
 -10   3   5    9.20    2.10
   7 -10   5   13.30    1.90
  13  -6  -5   69.69    9.20
   6   7   5   79.29    9.70
 -13   6   5   71.29    8.80
   7 -13   5   80.79    8.20
   6   7   5   83.59   10.40
  14  -8  -5    1.60    1.70
   8   6   5   -0.70    1.70
   8   6   5    3.30    2.20
   6 -14   5    1.70    0.70
 -14   8   5    0.60    1.40
  11  -8  -5   11.20    2.60
   8   3   5    7.30    2.80
 -11   8   5   14.40    2.50
   3 -11   5   11.10    1.80
   8   3   5   13.60    3.80
   0   8  -5   46.00    5.60
   8  -8  -5   53.19    5.80
   0   8  -5   38.30    4.90
   8   0   5   47.80    7.40
  -8   8   5   52.69    6.10
   0  -8   5   49.20    5.30
  -8   8   5   58.19    5.80
   8   0   5   51.49    6.20
   3   5  -5   36.10    5.20
  -5   8   5   36.30    5.70
  -5   8   5   40.40    5.20
  -3  -5   5   34.20    4.30
   8  -3   5   34.00    5.10
   8  -3   5   38.40    5.90
   6   2  -5   14.20    2.60
   6   2  -5   19.50    3.60
  -2   8   5   15.60    3.80
   8  -6   5   20.10    3.60
  -2   8   5   17.30    3.30
  -6  -2   5   19.50    2.90
   8  -6   5   23.10    3.20
   9  -1  -5   18.40    3.90
   1   8   5   19.00    4.40
   8  -9   5   21.80    3.10
   1   8   5   24.70    4.30
  -9   1   5   26.70    3.60
  12  -4  -5  260.47   30.90
   4   8   5  308.17   32.00
 -12   4   5  276.67   30.50
   4   8   5  325.57   31.40
   8 -12   5  296.37   30.00
  15  -7  -5   69.09    9.20
   7   8   5   65.19   11.00
   8 -15   5   82.79    8.10
 -15   7   5   73.89    8.90
   7   8   5   74.29    9.60
  16  -9  -5  343.57   42.50
   9   7   5  406.36   44.00
   9   7   5  449.56   43.20
   7 -16   5  426.36   41.50
 -16   9   5  397.86   42.20
  13  -9  -5  106.49   13.30
   9   4   5  125.49   13.80
   9   4   5  127.29   14.70
   4 -13   5  119.19   12.50
 -13   9   5  119.29   13.00
  -1  10  -5   19.10    3.20
  10  -9  -5   17.90    3.50
 -10   9   5   25.90    4.00
   9   1   5   23.90    4.90
   1 -10   5   19.60    2.80
 -10   9   5   24.40    3.40
   9   1   5   21.60    4.10
   7  -9  -5  135.29   12.80
   2   7  -5  104.79   12.60
  -7   9   5  123.09   12.70
   9  -2   5   98.39   12.80
  -2  -7   5  105.09   12.30
  -7   9   5  137.89   13.30
   9  -2   5  114.99   13.60
   5   4  -5    5.90    2.00
   5   4  -5    3.90    1.20
   9  -5   5    5.10    2.20
  -5  -4   5    5.90    1.40
  -4   9   5    4.00    2.00
  -4   9   5    6.00    2.30
   9  -5   5    6.20    1.80
   8   1  -5  242.78   26.30
  -1   9   5  266.67   26.40
   9  -8   5  247.78   25.70
  -1   9   5  237.98   26.80
  -8  -1   5  237.68   25.70
   9  -8   5  243.28   26.10
  11  -2  -5   15.60    3.40
   2   9   5   14.30    4.20
   2   9   5   12.90    3.30
   9 -11   5   14.80    2.20
 -11   2   5   12.10    2.60
  14  -5  -5  123.99   14.90
   9 -14   5  133.09   13.70
   5   9   5  143.19   16.10
 -14   5   5  123.99   14.40
   5   9   5  139.39   15.20
  17  -8  -5    9.30    3.20
   8   9   5   11.90    3.30
   9 -17   5   12.60    1.60
 -17   8   5   11.10    2.70
   8   9   5    8.30    4.10
  18 -10  -5  101.09   13.20
 -18  10   5  113.39   12.80
  10   8   5  121.49   15.00
  10   8   5  127.69   14.00
  15 -10  -5    4.70    2.30
  10   5   5    7.40    2.80
  10   5   5   10.10    3.80
 -15  10   5    6.00    2.00
  12 -10  -5   51.99    6.90
  10   2   5   48.50    7.20
  10   2   5   49.70    8.10
   2 -12   5   50.89    5.60
 -12  10   5   48.50    6.10
   1   9  -5   22.30    3.10
   1   9  -5   31.50    4.30
   9 -10  -5   32.60    4.40
  10  -1   5   23.10    5.20
  -9  10   5   32.50    4.30
  10  -1   5   34.40    4.90
  -1  -9   5   32.10    3.60
  -9  10   5   40.40    5.10
   4   6  -5    1.90    1.50
  10  -4   5   -0.10    1.30
  -6  10   5    1.60    1.20
  -6  10   5    0.30    1.70
  10  -4   5    2.60    1.90
  -4  -6   5    0.30    0.90
   7   3  -5    4.50    2.00
  -3  10   5    1.00    1.90
  -3  10   5    1.10    1.30
  10  -7   5    2.80    1.80
  10  -7   5    2.50    1.20
  -7  -3   5    2.60    1.20
  10   0  -5   28.80    5.60
  10 -10   5   41.40    4.70
  10 -10   5   39.60    5.10
   0  10   5   41.00    6.00
 -10   0   5   38.80    4.90
   0  10   5   35.40    6.40
  13  -3  -5   96.69   11.60
   3  10   5  100.79   11.80
   3  10   5   99.79   12.50
 -13   3   5   87.59   10.90
  10 -13   5  103.79   10.40
  16  -6  -5    5.70    2.70
 -16   6   5    8.70    2.40
   6  10   5    2.50    3.20
   6  10   5    4.60    2.90
  10 -16   5    7.60    1.10
  19  -9  -5    5.50    2.50
   9  10   5    9.50    3.50
 -19   9   5    6.50    2.10
   9  10   5   11.70    4.40
  20 -11  -5    9.00    3.10
  11   9   5   11.50    3.70
 -20  11   5    8.00    2.20
  11   9   5    8.00    4.20
  17 -11  -5  240.38   27.50
 -17  11   5  254.37   27.10
  11   6   5  275.67   28.10
   6 -17   5  250.77   26.40
  11   6   5  272.17   29.20
  14 -11  -5  125.89   13.70
   3 -14   5  107.79   12.70
  11   3   5  130.69   14.10
 -14  11   5  136.99   13.30
  11   3   5  112.29   14.80
   0  11  -5    0.40    1.20
  11 -11  -5    1.10    1.40
 -11  11   5    0.10    1.10
   0 -11   5    0.00    0.90
  11   0   5    0.80    1.70
 -11  11   5   -1.80    1.10
  11   0   5    4.10    2.30
   3   8  -5    2.10    0.80
   3   8  -5   -1.40    1.10
  -8  11   5    3.10    1.60
  -8  11   5    2.90    2.00
  11  -3   5    1.50    1.50
  -3  -8   5    1.10    1.00
  11  -3   5   -0.10    1.70
   6   5  -5   42.80    5.50
   6   5  -5   52.59    7.00
  -6  -5   5   43.90    5.70
  11  -6   5   58.39    7.70
  -5  11   5   61.89    6.60
  -5  11   5   52.09    7.40
  11  -6   5   52.69    6.10
   9   2  -5   77.69    8.50
  -2  11   5   73.89    8.30
  -9  -2   5   54.69    7.40
  11  -9   5   66.79    8.10
  11  -9   5   69.39    7.50
  -2  11   5   56.89    9.20
  12  -1  -5    0.50    1.90
  11 -12   5    0.00    0.80
 -12   1   5   -0.70    1.10
   1  11   5   -3.40    1.80
  11 -12   5   -1.40    1.20
   1  11   5   -0.10    1.40
  15  -4  -5   45.90    7.50
  11 -15   5   54.39    5.50
   4  11   5   41.90    8.10
   4  11   5   66.89    8.10
 -15   4   5   41.20    6.40
  18  -7  -5    5.80    3.00
   7  11   5    7.80    4.20
 -18   7   5   10.30    2.50
   7  11   5   15.50    3.90
  21 -10  -5   -1.80    1.80
 -21  10   5    1.30    1.70
  10  11   5    2.20    2.60
  10  11   5    5.80    3.30
  22 -12  -5    0.10    2.10
 -22  12   5    0.60    1.60
  12  10   5   -0.70    2.40
  12  10   5    2.60    3.60
  19 -12  -5   15.90    3.80
  12   7   5   18.80    4.60
 -19  12   5   16.40    3.30
  12   7   5   14.80    4.80
  16 -12  -5  145.19   17.00
  12   4   5  139.29   18.30
  12   4   5  166.88   17.50
   4 -16   5  145.49   16.10
 -16  12   5  170.68   16.70
  13 -12  -5    9.60    2.90
  12   1   5   18.70    3.70
   1 -13   5   15.70    2.40
 -13  12   5   13.20    2.80
  12   1   5   13.20    4.00
   2  10  -5    7.40    2.20
  10 -12  -5   12.10    2.50
   2  10  -5    5.20    1.10
 -10  12   5    9.00    2.20
  -2 -10   5    7.10    1.60
  12  -2   5    8.50    3.10
  12  -2   5    9.40    2.60
 -10  12   5   11.60    2.60
   5   7  -5    2.60    1.60
  12  -5   5    5.30    2.50
  -7  12   5    0.80    1.90
  -7  12   5    3.10    1.70
  12  -5   5    0.30    1.20
  -5  -7   5    1.80    1.10
   8   4  -5   22.80    4.50
  -4  12   5   32.10    4.60
  -8  -4   5   23.90    3.80
  12  -8   5   33.20    5.20
  -4  12   5   24.90    5.10
  11   1  -5    8.40    2.80
  -1  12   5   13.80    3.10
 -11  -1   5   11.40    2.50
  -1  12   5   11.60    3.50
  12 -11   5   16.80    3.30
  14  -2  -5   39.70    6.60
   2  12   5   56.19    8.20
  12 -14   5   39.30    4.60
 -14   2   5   38.00    5.60
   2  12   5   41.30    6.30
  17  -5  -5    1.00    2.30
   5  12   5    6.10    3.60
 -17   5   5    6.00    2.10
   5  12   5    1.80    2.60
  20  -8  -5   -0.40    1.60
 -20   8   5   -1.40    1.40
   8  12   5    3.30    2.70
   8  12   5    0.20    2.90
  23 -11  -5    0.30    1.60
  11  12   5   -2.80    1.30
  11  12   5   -1.50    2.80
 -23  11   5   -0.60    1.60
  24 -13  -5    5.50    2.60
 -24  13   5    8.20    2.50
  13  11   5    3.60    3.10
  13  11   5    5.70    4.10
  21 -13  -5    1.50    2.10
  13   8   5    1.70    2.70
 -21  13   5    2.00    1.80
  13   8   5   -0.40    2.30
  18 -13  -5    9.20    3.00
  13   5   5   14.90    4.10
 -18  13   5   15.00    2.90
  13   5   5   14.50    5.10
   5 -18   5   14.10    2.30
  15 -13  -5   31.80    5.60
  13   2   5   40.50    7.60
 -15  13   5   40.80    5.40
   2 -15   5   39.90    4.70
  13   2   5   43.40    6.60
   1  12  -5   36.40    5.40
  12 -13  -5   44.10    6.00
 -12  13   5   49.80    6.40
  13  -1   5   43.70    6.30
  -1 -12   5   35.60    4.80
  13  -1   5   34.70    7.00
 -12  13   5   40.50    5.40
   4   9  -5    1.70    1.50
  -4  -9   5    0.20    1.00
  -9  13   5    0.80    1.40
  13  -4   5    1.30    2.30
  -9  13   5    2.40    1.70
   7   6  -5   77.49    9.70
   7   6  -5   78.69    9.00
  13  -7   5   83.89   10.30
  -6  13   5  102.49    9.70
  -6  13   5   90.19   10.20
  -7  -6   5   66.89    9.00
  10   3  -5   94.59   10.50
  13 -10   5   81.79   10.10
  -3  13   5   94.99   11.00
  -3  13   5   97.39   10.20
 -10  -3   5   68.79    9.40
  13   0  -5    9.00    3.10
 -13   0   5    9.90    2.30
  13 -13   5    6.20    2.30
   0  13   5   15.00    3.40
   0  13   5   14.00    3.80
  16  -3  -5   14.90    3.60
   3  13   5    5.80    3.00
   3  13   5   15.10    4.30
 -16   3   5    8.80    2.40
  19  -6  -5   -0.70    1.90
   6  13   5    2.30    2.60
   6  13   5    2.90    2.80
 -19   6   5   -0.40    1.50
  22  -9  -5   14.70    4.20
   9  13   5   11.70    4.80
   9  13   5   17.50    4.20
 -22   9   5   13.20    3.30
  25 -12  -5   -1.00    2.00
  12  13   5    0.70    2.70
 -25  12   5    0.50    1.80
  12  13   5    6.70    3.70
  26 -14  -5   -0.20    2.00
  14  12   5    5.40    4.40
 -26  14   5   -0.50    1.70
  14  12   5   -2.20    2.60
  23 -14  -5   -1.80    1.70
  14   9   5   -0.60    2.50
 -23  14   5    1.70    1.80
  14   9   5   -0.80    2.70
  20 -14  -5    4.80    2.40
 -20  14   5    2.10    1.60
  14   6   5    1.30    3.20
  14   6   5    0.30    2.40
  17 -14  -5    4.10    2.20
  14   3   5    3.70    2.30
   3 -17   5    3.90    1.40
 -17  14   5    3.40    1.80
  14   3   5    5.20    2.80
  14 -14  -5    2.70    1.90
   0 -14   5    1.60    1.20
 -14  14   5    1.80    1.60
  14   0   5    5.20    3.40
  14   0   5    1.10    2.00
   3  11  -5    8.20    1.40
  11 -14  -5   14.20    3.00
   3  11  -5    0.70    1.60
 -11  14   5   12.90    2.50
 -11  14   5   15.40    3.40
  14  -3   5   13.80    3.90
  -3 -11   5   15.70    2.40
   6   8  -5   38.50    6.30
  -8  14   5   52.79    6.00
  -6  -8   5   38.10    5.30
  -8  14   5   52.19    7.10
  14  -6   5   43.90    7.20
   9   5  -5   -1.00    1.50
  -9  -5   5    0.50    1.20
  14  -9   5    0.80    1.70
  -5  14   5   -0.80    1.20
  -5  14   5   -2.40    1.80
  12   2  -5  118.49   13.40
  14 -12   5  115.19   12.90
 -12  -2   5   89.79   12.30
  -2  14   5  140.79   13.40
  -2  14   5  111.29   13.80
  15  -1  -5   37.10    7.10
 -15   1   5   43.30    6.40
   1  14   5   75.59    7.60
   1  14   5   41.20    8.00
  18  -4  -5   71.89   11.30
   4  14   5  107.79   11.30
 -18   4   5   81.39   10.10
   4  14   5   83.89   12.70
  21  -7  -5   12.40    3.80
   7  14   5   15.80    3.80
   7  14   5    2.90    3.60
 -21   7   5    9.10    2.60
  24 -10  -5    3.50    2.50
  10  14   5    3.40    3.80
  10  14   5    0.60    2.80
 -24  10   5    6.50    2.40
  27 -13  -5    1.90    2.60
 -27  13   5    2.50    2.20
  13  14   5    5.30    3.90
  13  14   5    4.10    3.40
  28 -15  -5   -2.80    2.00
  15  13   5    4.90    3.70
  15  13   5    0.60    4.00
 -28  15   5   -1.10    1.60
  25 -15  -5   -1.60    2.10
 -25  15   5   -0.20    1.50
  15  10   5    9.10    5.00
  15  10   5   -0.70    2.60
  22 -15  -5    7.10    2.90
 -22  15   5    5.80    2.20
  15   7   5    3.10    3.80
  15   7   5   11.80    3.90
  19 -15  -5    8.00    3.00
  15   4   5   16.10    5.00
 -19  15   5   13.70    3.00
  15   4   5   17.80    4.30
   4 -19   5   14.70    2.50
  16 -15  -5   13.50    3.50
 -16  15   5   16.90    3.10
   1 -16   5   20.70    3.00
  15   1   5   17.50    4.10
  15   1   5   15.60    5.10
   2  13  -5    5.40    2.00
  13 -15  -5    2.60    1.90
  15  -2   5   -0.40    2.30
  -2 -13   5    3.70    1.50
 -13  15   5    0.20    1.50
 -13  15   5    1.20    2.00
   5  10  -5   35.80    6.10
 -10  15   5   49.60    5.80
  -5 -10   5   39.60    5.30
 -10  15   5   51.19    6.90
  15  -5   5   42.40    7.40
   8   7  -5   19.00    3.80
  -8  -7   5   15.90    2.90
  15  -8   5   12.40    3.60
  -7  15   5   11.30    3.70
  -7  15   5   14.50    3.10
  11   4  -5    0.10    1.80
  15 -11   5    0.70    1.90
  -4  15   5   -4.60    1.80
  -4  15   5    0.50    1.90
 -11  -4   5   -1.10    0.70
  14   1  -5   14.50    4.00
  15 -14   5   21.70    4.00
  -1  15   5   20.00    4.30
 -14  -1   5   18.80    3.60
  -1  15   5   28.40    5.70
  17  -2  -5    9.20    3.40
   2  15   5   12.20    3.30
 -17   2   5    5.60    2.10
   2  15   5    8.10    3.90
  20  -5  -5    2.70    2.60
   5  15   5    6.90    3.10
   5  15   5    3.90    3.50
 -20   5   5    3.00    2.00
  23  -8  -5   12.00    3.90
 -23   8   5   15.40    3.50
   8  15   5   19.10    5.30
   8  15   5   22.70    4.90
  26 -11  -5   -0.10    1.70
 -26  11   5    1.00    1.90
  11  15   5    1.30    3.70
  11  15   5    4.40    2.80
  27 -16  -5    4.10    2.70
 -27  16   5   -0.40    1.70
  16  11   5    3.40    3.40
  16  11   5    6.50    3.70
  24 -16  -5   -0.60    1.40
 -24  16   5   -1.30    1.50
  16   8   5    3.50    3.20
  16   8   5    0.30    2.60
  21 -16  -5    3.00    2.00
  16   5   5    4.80    3.70
 -21  16   5    3.60    1.90
  16   5   5    6.10    3.20
  18 -16  -5    3.40    1.90
   2 -18   5    3.80    1.50
  16   2   5    5.10    2.90
  16   2   5    3.50    3.60
 -18  16   5    4.40    1.90
  15 -16  -5    3.50    2.10
  -1 -15   5    3.00    1.40
  16  -1   5    0.60    2.80
 -15  16   5    4.60    1.90
   4  12  -5   18.10    3.90
  -4 -12   5   20.40    3.40
 -12  16   5   21.90    3.70
 -12  16   5   26.90    4.80
  16  -4   5   17.20    4.90
   7   9  -5    6.20    2.70
  16  -7   5   11.40    3.60
  -9  16   5   10.40    2.50
  -7  -9   5   12.50    2.60
  -9  16   5    9.40    3.00
  10   6  -5  105.49   13.30
  16 -10   5   93.49   13.10
 -10  -6   5  103.79   12.40
  -6  16   5  129.69   13.80
  -6  16   5  139.89   13.10
  13   3  -5    8.20    3.30
  -3  16   5    8.60    3.20
 -13  -3   5    9.60    2.60
  -3  16   5    7.60    3.60
  16 -13   5    8.70    3.00
  16   0  -5   63.39   10.20
   0  16   5   70.29   11.20
 -16   0   5   67.39    8.70
   0  16   5   96.99   10.00
  19  -3  -5    1.40    2.40
   3  16   5    0.30    2.20
 -19   3   5    1.20    1.60
   3  16   5    0.10    2.60
  22  -6  -5    3.20    2.70
 -22   6   5   -1.70    1.60
   6  16   5    1.20    2.70
   6  16   5    0.70    1.70
  25  -9  -5    3.10    2.80
   9  16   5    4.00    3.20
 -25   9   5    3.10    1.80
   9  16   5    1.90    3.00
  28 -12  -5    1.40    2.60
  12  16   5   -3.40    3.10
  12  16   5   -1.90    2.60
 -28  12   5    1.40    2.00
  26 -17  -5    1.60    2.00
  17   9   5    6.00    3.80
 -26  17   5    5.60    2.30
  17   9   5    4.30    4.60
  23 -17  -5    4.80    2.70
  17   6   5    2.80    3.60
 -23  17   5    7.20    2.30
  17   6   5    3.00    2.20
  20 -17  -5    8.40    3.20
   3 -20   5   11.30    2.70
  17   3   5   12.60    3.90
 -20  17   5   12.20    2.80
  17   3   5   15.70    5.00
  17 -17  -5   12.80    3.20
  17   0   5   13.60    5.00
 -17  17   5   13.70    2.80
   0 -17   5   12.70    2.60
   3  14  -5    0.00    0.50
   3  14  -5    0.40    1.50
  14 -17  -5    1.90    1.80
  17  -3   5   -0.70    2.40
  -3 -14   5   -0.40    1.20
 -14  17   5   -0.50    1.90
 -14  17   5    2.10    1.60
   6  11  -5   22.70    4.40
 -11  17   5   33.40    5.30
  17  -6   5   20.30    5.20
  -6 -11   5   17.70    3.60
 -11  17   5   26.60    4.00
   9   8  -5    2.90    2.40
  -8  17   5    4.70    2.90
  -9  -8   5    2.10    1.70
  17  -9   5    2.20    2.50
  -8  17   5    7.90    2.30
  12   5  -5   46.40    7.20
  17 -12   5   40.30    6.70
  -5  17   5   44.80    6.50
  -5  17   5   36.60    7.00
 -12  -5   5   38.60    5.80
  15   2  -5  177.18   20.60
  -2  17   5  185.48   21.20
  -2  17   5  229.38   20.60
  17 -15   5  167.48   19.90
 -15  -2   5  162.28   19.60
  18  -1  -5    0.70    1.80
   1  17   5   -1.70    2.60
   1  17   5    0.60    1.80
 -18   1   5    0.20    1.60
  21  -4  -5    5.80    3.10
 -21   4   5    3.70    2.20
   4  17   5    0.50    2.50
   4  17   5    4.40    2.90
  24  -7  -5   16.50    4.60
 -24   7   5    9.40    2.90
   7  17   5   25.20    5.10
   7  17   5   13.80    5.30
  27 -10  -5    2.50    2.90
  10  17   5   -0.80    3.20
  10  17   5    3.40    3.00
 -27  10   5    1.20    1.90
  28 -18  -5    6.00    2.90
 -28  18   5    5.20    2.60
  18  10   5   11.80    5.60
  18  10   5    8.00    3.60
  25 -18  -5    4.60    2.70
  18   7   5    2.40    3.80
 -25  18   5   -2.30    1.40
  18   7   5    5.40    3.30
  22 -18  -5   15.10    3.60
 -22  18   5   12.70    2.80
  18   4   5   10.40    3.80
  18   4   5    1.70    3.70
  19 -18  -5    2.40    2.20
  18   1   5    8.70    4.30
 -19  18   5    8.30    2.40
   1 -19   5    7.30    2.00
  16 -18  -5    6.60    2.70
  18  -2   5    6.80    3.90
 -16  18   5    9.50    2.40
  -2 -16   5    8.80    2.20
   5  13  -5   13.40    3.40
 -13  18   5   14.60    3.00
 -13  18   5   22.20    4.40
  18  -5   5   12.40    4.40
  -5 -13   5   13.90    2.90
   8  10  -5   48.40    8.50
  18  -8   5   62.09    9.80
 -10  18   5   87.29    9.30
  -8 -10   5   61.69    7.70
  11   7  -5   -1.10    2.20
 -11  -7   5    0.50    1.50
  18 -11   5    3.20    2.60
  -7  18   5   -1.50    2.10
  -7  18   5   -1.30    1.70
  14   4  -5   92.29   13.10
 -14  -4   5   94.39   11.40
  -4  18   5  120.79   12.20
  -4  18   5  104.49   13.00
  18 -14   5   88.69   11.80
  17   1  -5    1.40    2.50
  -1  18   5    1.30    2.40
  -1  18   5   -1.80    2.10
 -17  -1   5    1.90    2.00
  20  -2  -5    6.40    3.10
 -20   2   5    1.00    2.10
   2  18   5    8.10    2.80
   2  18   5    5.90    3.80
  23  -5  -5   -0.30    1.70
   5  18   5   -1.00    2.30
 -23   5   5   -0.10    1.90
   5  18   5    1.60    3.10
  26  -8  -5    2.70    2.80
   8  18   5   10.40    3.60
   8  18   5    2.30    3.90
 -26   8   5    4.30    2.40
  27 -19  -5   17.80    4.50
  19   8   5    8.70    5.10
  19   8   5   28.60    6.10
 -27  19   5   19.90    3.90
  24 -19  -5    1.80    2.20
  19   5   5    0.00    2.60
 -24  19   5    2.40    1.80
  19   5   5    4.20    4.20
  21 -19  -5   -2.70    1.60
 -21  19   5   -2.00    1.20
  19   2   5    2.10    3.60
  18 -19  -5    0.90    2.00
  19  -1   5   -5.20    2.20
 -18  19   5   -0.90    1.40
  -1 -18   5   -1.10    1.20
  15 -19  -5   -0.40    1.30
   4  15  -5   -0.80    1.40
 -15  19   5   -2.70    1.20
  -4 -15   5    0.90    1.30
  19  -4   5   -0.30    2.60
 -15  19   5    0.00    1.70
   7  12  -5   80.39   10.10
 -12  19   5  101.09   10.70
 -12  19   5   95.89    9.70
  -7 -12   5   67.39    9.30
  19  -7   5   60.09   11.20
  10   9  -5   26.10    5.50
 -10  -9   5   24.70    4.70
  -9  19   5   44.00    6.80
  19 -10   5   30.00    6.10
  -9  19   5   32.20    5.00
  13   6  -5    6.20    3.30
  -6  19   5    6.00    2.40
 -13  -6   5    6.20    2.40
  -6  19   5    6.30    3.40
  19 -13   5    6.60    3.00
  16   3  -5   -1.10    2.10
 -16  -3   5   -0.60    1.20
  19 -16   5    0.70    1.90
  -3  19   5    1.60    2.40
  -3  19   5   -1.40    2.80
  19   0  -5   -1.60    2.30
   0  19   5    0.80    3.00
   0  19   5    3.20    2.60
 -19   0   5   -0.80    1.70
  22  -3  -5   -0.20    2.30
   3  19   5   -0.10    2.30
 -22   3   5    1.90    1.60
   3  19   5   -1.90    2.80
  25  -6  -5   30.90    6.70
   6  19   5   42.20    8.60
   6  19   5   42.70    7.40
 -25   6   5   36.10    6.10
  28  -9  -5    8.40    3.60
   9  19   5    7.20    3.60
 -28   9   5    1.60    2.40
   9  19   5   -2.70    3.40
  26 -20  -5   -0.60    2.10
  20   6   5    2.00    2.40
 -26  20   5    2.50    2.10
  20   6   5   -0.50    3.60
  23 -20  -5   -0.50    1.40
  20   3   5   -0.50    2.40
  20   3   5   -0.60    2.60
 -23  20   5   -0.40    1.60
  20 -20  -5   -0.50    1.20
  20   0   5    1.00    3.30
 -20  20   5    0.80    1.60
   0 -20   5   -0.60    1.40
  17 -20  -5    6.70    2.70
  20  -3   5    7.20    3.90
  -3 -17   5    5.20    2.00
 -17  20   5    9.50    2.40
   6  14  -5    0.10    1.90
 -14  20   5   -1.80    2.20
 -14  20   5    1.40    1.80
  20  -6   5   -1.70    2.50
  -6 -14   5    3.60    1.60
   9  11  -5   16.00    4.60
 -11  20   5   30.50    4.50
  20  -9   5   18.30    5.20
 -11  20   5   33.90    5.90
  -9 -11   5   25.90    4.40
  12   8  -5    8.10    3.50
  -8  20   5   21.30    3.90
 -12  -8   5   10.30    3.00
  -8  20   5   16.50    4.60
  20 -12   5   11.80    4.10
  15   5  -5    6.20    3.10
  20 -15   5    7.10    3.00
  -5  20   5    6.90    3.80
 -15  -5   5   10.30    2.90
  -5  20   5    6.60    2.90
  18   2  -5    4.20    2.60
  -2  20   5    1.80    3.00
  -2  20   5    1.60    2.30
 -18  -2   5   -3.20    1.50
  21  -1  -5   -4.30    1.90
   1  20   5    6.10    4.00
 -21   1   5   -0.50    1.80
   1  20   5    1.00    2.60
  24  -4  -5   -0.10    2.40
 -24   4   5    0.30    1.90
   4  20   5    5.30    3.60
   4  20   5   -0.20    2.60
  27  -7  -5   17.10    4.90
   7  20   5   13.50    5.40
 -27   7   5   13.20    3.90
   7  20   5   22.70    5.40
  25 -21  -5    3.90    2.90
  21   4   5    6.90    3.60
  21   4   5   -1.60    3.70
 -25  21   5    2.70    1.90
  22 -21  -5    1.30    2.20
  21   1   5    1.90    3.10
 -22  21   5    1.70    1.70
  19 -21  -5   -2.30    1.60
  -2 -19   5    1.50    1.40
 -19  21   5   -0.80    1.70
  21  -2   5    1.80    3.60
  16 -21  -5    1.70    2.10
  -5 -16   5    1.20    1.50
  21  -5   5    4.40    3.30
 -16  21   5    0.80    1.60
   8  13  -5    9.20    3.60
 -13  21   5   20.80    4.60
  21  -8   5    5.70    3.80
 -13  21   5   14.30    3.10
  -8 -13   5   14.30    3.20
  11  10  -5   17.20    4.70
 -10  21   5   32.90    4.70
 -11 -10   5   15.90    3.90
  21 -11   5   22.10    5.50
 -10  21   5   32.20    6.00
  14   7  -5    7.50    3.50
  -7  21   5    9.80    4.20
  21 -14   5    9.20    3.50
  -7  21   5   19.80    3.90
 -14  -7   5    6.50    2.50
  17   4  -5    0.90    2.70
  -4  21   5   -1.80    1.90
 -17  -4   5   -1.00    1.70
  -4  21   5    0.40    2.40
  21 -17   5   -2.10    1.80
  20   1  -5   13.30    4.20
  -1  21   5   14.90    4.20
  -1  21   5   11.80    4.80
 -20  -1   5   10.50    3.30
  23  -2  -5    2.50    2.50
   2  21   5    5.00    3.20
 -23   2   5    2.50    1.90
   2  21   5   -2.50    3.00
  26  -5  -5    5.60    3.10
 -26   5   5   -1.10    1.40
   5  21   5   -2.50    2.80
   5  21   5    8.10    3.60
  24 -22  -5    0.60    1.70
 -24  22   5    3.40    2.00
  22   2   5    2.40    3.80
  21 -22  -5   -1.70    1.80
 -21  22   5    1.10    1.60
  -1 -21   5   -0.80    1.80
  22  -1   5    2.70    3.40
  18 -22  -5    1.40    2.10
  -4 -18   5    1.60    1.60
  22  -4   5   -1.20    3.20
 -18  22   5    0.70    1.70
   7  15  -5    7.40    3.10
 -15  22   5   12.10    4.00
  -7 -15   5   14.00    3.20
  22  -7   5   10.50    4.40
 -15  22   5   12.30    2.90
  10  12  -5   16.20    4.40
 -12  22   5   32.40    5.70
  22 -10   5   15.40    4.80
 -10 -12   5   12.40    3.40
 -12  22   5   20.70    3.80
  13   9  -5    4.20    3.00
  -9  22   5   11.10    3.00
  -9  22   5    7.20    3.60
  22 -13   5   -2.30    2.10
 -13  -9   5    5.00    2.40
  16   6  -5    6.30    3.60
  -6  22   5   11.60    4.60
  22 -16   5    9.50    3.50
  -6  22   5   10.20    3.30
 -16  -6   5   11.90    3.20
  19   3  -5    1.30    2.60
 -19  -3   5   -1.00    1.80
  -3  22   5    3.50    3.70
  -3  22   5   -0.70    2.40
  22   0  -5   -1.10    1.60
   0  22   5    1.10    2.70
 -22   0   5    0.30    2.00
   0  22   5    8.20    4.30
  25  -3  -5   -2.30    2.10
   3  22   5    5.10    3.20
 -25   3   5    5.00    2.60
   3  22   5    4.20    4.40
  26 -23  -5    2.90    2.80
  23   3   5   14.10    4.40
  23   3   5    1.90    4.40
 -26  23   5    6.50    2.60
  23 -23  -5    3.10    2.30
 -23  23   5    3.40    2.10
  23   0   5   -0.20    3.40
  20 -23  -5    3.70    2.40
  -3 -20   5   -0.70    1.50
 -20  23   5    1.90    1.80
  23  -3   5   -1.30    3.00
  17 -23  -5    4.00    2.60
 -17  23   5    1.70    1.70
  23  -6   5   -7.00    2.00
  -6 -17   5    0.90    1.80
   9  14  -5    0.90    2.50
 -14  23   5    2.50    2.50
 -14  23   5   -0.60    1.90
  -9 -14   5    6.60    2.20
  23  -9   5    1.50    2.90
  12  11  -5   -0.10    2.40
 -11  23   5    6.00    3.10
 -11  23   5    1.10    2.00
  23 -12   5   -1.00    2.50
 -12 -11   5    2.30    2.00
  15   8  -5   12.10    4.50
  23 -15   5   12.40    4.10
  -8  23   5   29.60    6.20
 -15  -8   5   16.90    3.80
  -8  23   5   24.20    4.40
  18   5  -5    4.00    3.30
 -18  -5   5    2.70    1.90
  23 -18   5   -0.10    2.20
  -5  23   5    0.00    3.00
  -5  23   5    0.40    2.40
  21   2  -5   -2.30    1.40
  -2  23   5   -0.70    3.40
  -2  23   5    1.80    2.80
 -21  -2   5    3.00    2.30
  24  -1  -5   -0.40    2.90
 -24   1   5    1.50    1.60
   1  23   5    0.30    2.60
   1  23   5    1.70    3.70
  25 -24  -5    9.80    3.60
 -25  24   5    2.20    1.80
  24   1   5   -1.60    3.30
  22 -24  -5    4.20    2.30
 -22  24   5   -0.60    1.60
  24  -2   5    3.00    3.20
  19 -24  -5    8.50    3.10
  24  -5   5   11.70    4.80
  -5 -19   5    5.70    2.50
 -19  24   5    6.50    2.50
   8  16  -5   11.80    3.80
 -16  24   5    7.90    3.60
 -16  24   5   10.60    2.70
  -8 -16   5    6.00    2.50
  24  -8   5    5.90    3.50
  11  13  -5    5.60    3.10
 -11 -13   5    6.50    2.40
 -13  24   5    9.80    2.80
  24 -11   5    1.60    3.00
 -13  24   5   15.00    4.30
  14  10  -5   19.80    5.10
 -10  24   5   34.20    6.50
 -10  24   5   30.10    4.80
 -14 -10   5   19.90    4.40
  24 -14   5   22.10    5.50
  17   7  -5    3.30    3.20
 -17  -7   5   -1.50    1.80
  24 -17   5   -1.00    2.20
  -7  24   5    0.30    2.30
  -7  24   5   -1.20    3.00
  20   4  -5   13.40    4.60
  -4  24   5    9.80    4.70
 -20  -4   5    9.60    3.10
  -4  24   5   18.80    4.20
  23   1  -5   -2.40    1.60
  -1  24   5   -1.20    3.00
  -1  24   5   -3.20    2.20
 -23  -1   5   -0.20    2.00
  24 -25  -5   -2.50    2.00
  25  -1   5    1.30    3.30
 -24  25   5    0.40    1.90
  21 -25  -5    0.70    1.80
 -21  25   5    0.90    2.00
  -4 -21   5   -0.10    1.90
  25  -4   5   -0.70    3.20
  18 -25  -5   -0.40    2.00
  25  -7   5   -0.80    2.70
 -18  25   5   -1.80    1.40
  -7 -18   5   -2.80    1.40
  10  15  -5    1.10    2.30
 -15  25   5   -1.10    2.90
 -15  25   5   -1.40    1.60
  25 -10   5    0.80    2.80
 -10 -15   5    1.40    2.00
  13  12  -5   -0.30    2.70
  25 -13   5    2.20    3.20
 -12  25   5    0.20    2.00
 -12  25   5   10.10    4.00
 -13 -12   5    8.20    2.60
  16   9  -5   39.40    7.10
  25 -16   5   18.80    5.50
  -9  25   5   38.00    5.60
 -16  -9   5   22.90    5.10
  -9  25   5   35.40    7.00
  19   6  -5    4.00    3.70
  25 -19   5    1.70    2.80
 -19  -6   5    9.80    3.40
  -6  25   5   17.50    5.30
  -6  25   5   22.60    4.30
  22   3  -5    2.60    2.60
  -3  25   5    1.90    3.90
  -3  25   5    1.90    2.90
 -22  -3   5    4.80    2.80
  23 -26  -5   -2.00    2.00
  26  -3   5    5.90    4.50
 -23  26   5   -0.60    1.60
  20 -26  -5   -0.50    2.20
  -6 -20   5    0.30    2.00
 -20  26   5    0.20    1.70
  26  -6   5    1.90    3.70
  -9 -17   5    4.10    2.30
  26  -9   5    2.10    3.50
 -17  26   5    0.30    1.70
  12  14  -5   -0.70    2.20
 -12 -14   5    1.60    2.10
  26 -12   5    2.00    3.00
 -14  26   5   -1.90    1.70
 -14  26   5    5.00    3.80
  15  11  -5   28.80    6.60
 -11  26   5   35.10    5.50
 -11  26   5   54.79    8.30
  26 -15   5   19.60    6.10
 -15 -11   5   29.70    5.60
  18   8  -5   12.50    4.70
 -18  -8   5   16.50    4.00
  -8  26   5   15.80    5.20
  26 -18   5    5.10    3.50
  -8  26   5   14.40    3.80
  21   5  -5    3.80    3.30
  -5  26   5   16.80    5.50
 -21  -5   5    7.10    2.90
  -5  26   5    5.70    3.20
  19 -27  -5    1.80    2.50
  27  -8   5   -1.90    3.10
  -8 -19   5    0.10    2.00
 -19  27   5   -1.70    1.90
  11  16  -5    2.50    2.90
 -16  27   5    7.70    2.60
  27 -11   5    2.30    3.30
 -11 -16   5    2.50    2.30
 -16  27   5    3.80    2.70
  14  13  -5    4.40    3.70
  27 -14   5   12.70    4.60
 -13  27   5   11.60    3.30
 -13  27   5   20.30    5.50
 -14 -13   5   11.20    3.60
  17  10  -5    5.90    4.10
 -10  27   5    2.60    3.80
 -17 -10   5    5.10    2.80
 -10  27   5    4.20    2.80
  27 -17   5    0.90    3.20
  20   7  -5   20.40    6.00
  -7  27   5   33.60    5.60
  -7  27   5   26.10    6.80
 -20  -7   5   22.30    5.30
  28 -10   5   -0.60    2.90
 -18  28   5   -0.60    2.00
 -10 -18   5    1.00    2.10
  13  15  -5    2.10    3.00
 -15  28   5    5.00    2.50
 -15  28   5    4.60    3.70
  28 -13   5    6.70    4.00
 -13 -15   5    2.20    2.60
  16  12  -5   -2.60    2.50
  28 -16   5   -1.90    2.50
 -16 -12   5   -0.40    2.40
 -12  28   5    0.40    2.20
 -12  28   5    1.40    3.30
  19   9  -5    1.50    3.50
 -19  -9   5    0.00    1.60
  28 -19   5   -2.40    2.10
  -9  28   5    2.10    3.70
  -9  28   5   -0.30    2.30
   0   0  -6   -0.20    1.20
   0   0  -6   -1.50    0.80
   0   0   6    2.30    1.50
   0   0   6    0.60    1.40
  -1   2  -6    7.20    1.80
  -1  -1  -6    7.10    1.80
   2  -1  -6    5.20    1.80
  -1  -1  -6    7.80    1.80
  -2   1   6    5.90    2.00
   1   1   6    8.30    2.60
   1  -2   6    7.30    2.10
   1   1   6    8.20    2.30
  -2   1   6    8.10    2.20
   1  -2   6    5.40    2.00
   1  -2  -6  116.89   12.30
  -2   1  -6  117.69   12.20
   1   1  -6  102.29   12.30
  -1  -1   6  122.79   12.50
  -1   2   6  119.69   12.90
  -1  -1   6  109.79   12.30
   2  -1   6   98.09   12.60
   2  -1   6  109.69   12.50
  -1   2   6  113.99   12.60
  -2   4  -6    5.00    1.60
   4  -2  -6    6.00    2.10
   2   2   6    6.80    2.60
   2  -4   6   10.00    2.10
   2   2   6    8.50    2.50
   2  -4   6    9.10    2.20
  -4   2   6   10.70    2.40
  -4   2   6    8.00    2.10
   0   3  -6   32.40    4.40
   3  -3  -6   22.50    4.10
  -3   0  -6   34.40    4.00
   3   0   6   28.30    5.10
  -3   3   6   25.70    4.30
   3   0   6   29.00    4.70
   0  -3   6   30.80    4.30
  -3   3   6   33.90    5.00
   0  -3   6   28.50    4.10
   3   0  -6   49.20    5.90
  -3   3  -6   46.50    5.30
   0  -3  -6   48.90    5.50
   3  -3   6   43.40    5.80
  -3   0   6   45.90    5.60
   0   3   6   48.60    5.90
  -3   0   6   42.90    5.50
   0   3   6   42.20    6.70
   3  -3   6   41.90    6.00
   6  -3  -6   28.60    4.40
  -6   3   6   34.60    4.60
   3   3   6   33.40    4.90
  -6   3   6   25.40    3.90
   3  -6   6   25.40    3.70
   3   3   6   20.10    4.80
   3  -6   6   23.30    3.70
   5  -4  -6   10.20    2.40
  -1   5  -6    7.20    1.80
   1  -5   6    8.90    1.90
  -5   4   6    9.60    2.30
   1  -5   6    9.50    2.00
  -5   4   6    9.80    2.50
   4   1   6    2.90    2.30
   4   1   6   10.50    2.60
   2   2  -6   21.70    3.80
   2   2  -6   28.80    4.50
   2  -4  -6   36.30    4.40
  -4   2  -6   29.30    3.70
  -2  -2   6   34.70    4.00
  -2   4   6   29.00    4.60
  -2   4   6   32.40    5.10
   4  -2   6   23.80    4.30
  -2  -2   6   28.70    4.10
   4  -2   6   28.70    4.90
   5  -1  -6   80.69    9.40
  -5   1   6   87.79    9.20
   1   4   6   90.49    9.70
   4  -5   6   86.09    9.20
  -5   1   6   76.89    9.00
   1   4   6   70.59    9.80
   4  -5   6   71.09    9.10
   8  -4  -6    3.10    1.90
  -8   4   6    4.10    1.60
   4   4   6    1.60    2.10
   4  -8   6    5.30    1.30
   4   4   6    6.20    2.70
   4  -8   6    3.20    1.30
   7  -5  -6   40.50    5.90
  -7   5   6   42.90    5.40
   2  -7   6   43.70    5.10
   5   2   6   38.60    6.90
   2  -7   6   42.10    4.90
   5   2   6   41.00    6.30
  -7   5   6   43.10    5.60
   1   4  -6   65.99    8.20
  -5   1  -6   89.79    8.00
   4  -5  -6   66.19    8.20
   5  -1   6   61.69    8.90
  -1  -4   6   72.59    8.10
  -4   5   6   77.69    8.90
  -4   5   6   74.19    8.50
  -1  -4   6   73.09    8.00
   5  -1   6   57.39    8.40
   4   1  -6    0.70    1.60
  -1   5   6    0.00    1.20
   5  -4   6   -0.90    1.40
  -4  -1   6   -1.00    1.00
  -4  -1   6    0.00    1.00
   5  -4   6    0.10    1.40
  -1   5   6   -0.40    1.80
   7  -2  -6  165.08   18.00
   5  -7   6  148.09   17.50
   2   5   6  160.38   18.80
   2   5   6  182.08   18.40
  -7   2   6  169.68   17.60
   5  -7   6  169.78   17.50
  10  -5  -6   21.00    3.80
   5 -10   6   15.40    2.50
   5   5   6   17.20    3.70
   5   5   6   18.90    4.70
 -10   5   6   15.40    3.10
   9  -6  -6   13.80    2.90
  -9   6   6    5.90    2.20
   3  -9   6   12.10    2.00
   6   3   6    7.40    2.50
   6   3   6   10.20    3.60
  -9   6   6   13.70    2.90
   0   6  -6   39.70    4.40
   6  -6  -6   38.70    5.10
   0   6  -6   25.40    3.80
   6   0   6   32.80    5.20
   0  -6   6   39.60    4.20
  -6   6   6   39.30    5.10
  -6   6   6   41.80    5.60
   6   0   6   24.80    5.50
   3  -6  -6  106.29   10.80
   3   3  -6   88.99   10.90
  -3   6   6  102.89   11.60
   6  -3   6   91.59   11.00
   6  -3   6   82.09   11.30
  -3  -3   6  103.09   10.60
  -3   6   6  100.39   11.10
   6   0  -6    1.80    1.70
   0   6   6    2.70    2.30
   0   6   6    1.50    2.00
  -6   0   6    1.90    1.30
   6  -6   6    1.20    1.40
   6  -6   6    2.90    1.80
   9  -3  -6    5.20    2.10
  -9   3   6    6.60    1.70
   6  -9   6    4.40    1.50
   3   6   6    9.50    2.80
   3   6   6    9.50    3.30
  12  -6  -6   34.90    5.90
   6 -12   6   38.30    4.50
   6   6   6   45.90    7.70
   6   6   6   38.90    6.40
 -12   6   6   37.70    5.40
  11  -7  -6    0.10    1.70
   7   4   6    2.40    2.30
   7   4   6   -0.90    2.10
 -11   7   6    1.20    1.60
   4 -11   6    4.00    1.20
  -1   8  -6    0.40    1.00
   8  -7  -6   -0.90    1.30
   1  -8   6    0.90    0.90
  -8   7   6   -0.40    1.00
  -8   7   6    0.00    1.50
   7   1   6   -1.00    1.80
   7   1   6   -0.90    1.40
   5  -7  -6   -1.30    1.00
   2   5  -6    0.00    1.30
  -2  -5   6   -0.30    0.90
   7  -2   6   -0.10    1.40
  -5   7   6    0.40    1.20
   7  -2   6   -0.40    1.60
  -5   7   6    0.90    1.70
   5   2  -6  187.38   21.60
  -2   7   6  211.48   21.80
   7  -5   6  193.28   21.70
  -2   7   6  192.78   22.20
  -5  -2   6  208.78   21.20
   7  -5   6  204.38   21.40
   8  -1  -6   -1.10    1.60
   7  -8   6    3.40    1.40
   1   7   6    6.30    2.50
  -8   1   6    1.40    1.40
   1   7   6    2.80    2.50
   7  -8   6    1.80    1.50
  11  -4  -6   13.10    3.40
   7 -11   6   14.50    2.40
 -11   4   6   15.00    2.80
   4   7   6   14.50    4.00
   4   7   6   16.90    3.70
  14  -7  -6    7.20    2.60
   7 -14   6    1.30    0.90
   7   7   6   -1.10    2.80
   7   7   6   -0.10    2.40
 -14   7   6    1.70    1.70
  13  -8  -6   37.80    5.80
   8   5   6   36.00    6.00
   8   5   6   33.30    7.00
 -13   8   6   31.80    5.00
   5 -13   6   35.80    4.20
  10  -8  -6   27.20    5.20
   2 -10   6   41.90    4.50
   8   2   6   34.30    6.70
 -10   8   6   38.70    5.40
 -10   8   6   37.00    5.70
   8   2   6   39.20    6.10
   1   7  -6    2.50    0.90
   7  -8  -6    3.60    1.70
   1   7  -6    4.10    1.60
   8  -1   6    4.90    2.60
  -1  -7   6    3.30    1.30
   8  -1   6    1.70    2.10
  -7   8   6    5.80    2.00
  -7   8   6    6.80    2.40
   4   4  -6    4.00    2.00
   8  -4   6    3.70    2.20
  -4  -4   6    8.70    1.80
  -4   8   6    6.90    2.80
  -4   8   6    8.60    2.50
   8  -4   6    7.20    2.30
   7   1  -6  115.49   14.70
  -1   8   6  129.89   15.50
  -7  -1   6  134.79   14.30
   8  -7   6  144.29   14.50
  -1   8   6  135.99   14.90
   8  -7   6  126.99   14.70
  10  -2  -6  111.89   13.30
   2   8   6  125.29   13.60
 -10   2   6  108.99   12.70
   2   8   6  105.89   13.90
   8 -10   6  121.09   12.50
  13  -5  -6  123.59   15.80
   8 -13   6  146.59   14.90
   5   8   6  143.69   17.10
   5   8   6  151.48   16.30
 -13   5   6  136.89   15.40
  16  -8  -6    4.00    2.60
 -16   8   6    4.00    2.00
   8   8   6    5.10    2.50
   8   8   6    4.10    3.50
  15  -9  -6    1.20    1.70
   6 -15   6    0.60    0.90
 -15   9   6    0.10    1.60
   9   6   6    1.90    3.40
   9   6   6    3.40    3.10
  12  -9  -6    9.80    2.70
   9   3   6   10.10    3.80
 -12   9   6    6.90    2.20
   9   3   6   10.80    3.10
   9  -9  -6   -1.80    1.20
   0   9  -6   -1.10    1.00
  -9   9   6   -1.60    1.40
   9   0   6   -2.20    1.60
  -9   9   6    1.20    1.50
   0  -9   6   -1.40    0.80
   9   0   6   -1.50    1.40
   6  -9  -6   11.50    2.60
   3   6  -6   12.30    2.70
  -6   9   6    9.90    3.10
   9  -3   6   11.90    2.90
   9  -3   6   13.90    3.80
  -3  -6   6   11.20    2.20
  -6   9   6   15.00    2.90
   6   3  -6    3.90    2.00
  -6  -3   6    4.80    1.50
  -3   9   6    3.20    2.60
   9  -6   6    2.60    2.10
   9  -6   6    2.70    1.60
  -3   9   6    1.70    2.10
   9   0  -6   41.50    6.40
   9  -9   6   36.40    5.50
  -9   0   6   36.00    5.20
   0   9   6   49.80    6.50
   9  -9   6   37.20    5.20
   0   9   6   38.40    7.00
  12  -3  -6    2.70    2.30
   3   9   6    5.50    3.00
   3   9   6    7.70    3.20
   9 -12   6    3.60    1.40
 -12   3   6    7.10    2.20
  15  -6  -6   81.79   11.00
 -15   6   6   95.89   10.50
   6   9   6   72.39   12.60
   6   9   6  108.69   11.80
  18  -9  -6   16.70    4.20
   9   9   6   26.60    6.30
 -18   9   6   21.20    3.80
   9   9   6   19.70    5.00
  17 -10  -6    0.60    2.00
 -17  10   6   -0.20    1.50
  10   7   6   -3.20    2.00
  10   7   6   -1.80    2.70
  14 -10  -6   35.80    6.00
 -14  10   6   39.80    5.60
  10   4   6   32.90    7.30
   4 -14   6   41.30    4.60
  10   4   6   41.10    6.70
  11 -10  -6   27.20    4.60
 -11  10   6   35.20    5.20
   1 -11   6   24.90    3.70
  10   1   6   30.70    5.20
  10   1   6   31.50    6.20
 -11  10   6   26.00    4.20
   2   8  -6    1.00    1.40
   2   8  -6   -0.10    0.60
   8 -10  -6   -0.70    1.30
  -8  10   6    1.40    1.50
  10  -2   6    2.60    2.50
  -8  10   6   -0.80    1.60
  10  -2   6    2.80    1.80
  -2  -8   6    0.60    1.00
   5   5  -6    5.50    2.20
  -5  -5   6    4.80    1.50
  10  -5   6    4.50    2.30
  -5  10   6    5.00    2.30
  -5  10   6    2.60    2.10
  10  -5   6    3.90    1.70
   8   2  -6  133.59   15.20
  -2  10   6  149.19   16.10
  10  -8   6  135.19   14.60
  10  -8   6  129.69   15.00
  -2  10   6  145.09   15.30
  -8  -2   6  120.69   14.40
  11  -1  -6  168.88   17.70
 -11   1   6  135.89   16.70
  10 -11   6  157.78   16.50
   1  10   6  153.68   18.40
   1  10   6  170.38   17.70
  14  -4  -6  213.08   25.00
  10 -14   6  235.48   23.80
   4  10   6  233.98   26.10
 -14   4   6  205.28   24.20
   4  10   6  262.97   25.50
  17  -7  -6   14.00    3.70
   7  10   6   12.10    4.70
 -17   7   6    8.70    2.70
   7  10   6   13.70    4.00
  20 -10  -6    6.50    3.10
  10  10   6   10.90    4.60
  10  10   6    4.20    3.20
 -20  10   6   10.90    2.90
  19 -11  -6   14.30    3.80
 -19  11   6   13.20    3.10
  11   8   6   14.20    4.90
  11   8   6   16.70    4.60
  16 -11  -6   12.10    3.50
 -16  11   6   15.90    3.10
   5 -16   6   15.50    2.50
  11   5   6   15.60    5.20
  11   5   6   19.70    4.60
  13 -11  -6   93.69   11.40
  11   2   6   87.79   13.60
 -13  11   6   98.09   11.10
  11   2   6  110.29   12.00
   2 -13   6   95.79   10.50
   1  10  -6    9.30    2.30
  10 -11  -6    6.00    2.40
  11  -1   6    8.50    3.50
 -10  11   6    9.40    2.50
 -10  11   6   14.50    3.40
  11  -1   6    7.00    2.70
  -1 -10   6   10.20    2.00
   4   7  -6    6.40    2.10
  -4  -7   6    6.90    1.80
  11  -4   6    9.90    3.30
  -7  11   6    4.30    2.50
  -7  11   6    6.40    2.10
  11  -4   6    4.20    2.10
   7   4  -6   10.30    3.00
  11  -7   6   12.00    2.70
  11  -7   6   11.00    3.30
  -4  11   6   13.10    4.00
  -4  11   6   15.70    3.40
  -7  -4   6   10.40    2.40
  10   1  -6   -1.40    1.70
 -10  -1   6    5.10    1.80
  11 -10   6    1.40    1.40
  -1  11   6    1.40    2.20
  -1  11   6    0.50    2.20
  11 -10   6    1.70    1.80
  13  -2  -6  254.87   29.30
   2  11   6  327.17   29.80
 -13   2   6  260.77   28.60
   2  11   6  273.17   30.20
  11 -13   6  259.47   28.10
  16  -5  -6   39.30    6.90
   5  11   6   34.70    7.80
   5  11   6   49.40    7.20
 -16   5   6   46.30    6.30
  19  -8  -6    2.90    2.60
   8  11   6    2.60    3.50
   8  11   6   -0.20    2.60
 -19   8   6   -0.20    1.60
  22 -11  -6    3.60    2.90
  11  11   6    3.80    4.10
 -22  11   6    1.50    1.90
  11  11   6   -2.80    2.40
  21 -12  -6   50.39    7.70
  12   9   6   41.20    7.70
  12   9   6   41.10    8.90
 -21  12   6   44.70    6.60
  18 -12  -6   29.10    5.50
 -18  12   6   27.90    4.80
  12   6   6   32.20    7.20
  12   6   6   43.90    6.60
  15 -12  -6   11.70    3.30
   3 -15   6   13.30    2.30
 -15  12   6   10.30    2.80
  12   3   6   16.40    4.90
  12   3   6   16.00    4.10
   0  12  -6    0.60    1.50
  12 -12  -6    2.40    1.70
 -12  12   6   -0.50    1.60
  12   0   6    5.70    2.60
   0 -12   6    1.80    1.20
  12   0   6   -1.30    2.10
 -12  12   6    2.40    2.10
   6   6  -6   16.70    3.40
  12  -6   6   16.80    3.30
  -6  12   6   22.00    3.80
  -6  12   6   19.00    4.20
  12  -6   6   13.70    4.00
  -6  -6   6   11.80    2.70
   9   3  -6    5.90    2.70
  -3  12   6    1.50    2.30
  -9  -3   6    5.40    1.90
  12  -9   6    5.80    2.00
  -3  12   6   10.60    3.00
  12  -9   6    7.10    2.60
  12   0  -6  159.48   19.40
 -12   0   6  156.98   18.50
   0  12   6  180.88   20.30
  12 -12   6  173.48   18.30
   0  12   6  198.98   19.60
  15  -3  -6    3.90    2.80
 -15   3   6    5.00    1.80
   3  12   6    3.80    3.50
   3  12   6   10.80    3.50
  18  -6  -6   -0.70    2.00
 -18   6   6   -0.20    1.60
   6  12   6    3.50    2.60
   6  12   6    3.10    3.20
  21  -9  -6    4.10    2.40
   9  12   6   10.90    3.40
 -21   9   6    7.60    2.60
   9  12   6   12.60    5.00
  24 -12  -6    0.00    2.20
  12  12   6    3.90    3.30
 -24  12   6    2.60    2.20
  12  12   6   -0.70    3.30
  23 -13  -6   11.50    3.60
 -23  13   6   11.20    3.00
  13  10   6   15.10    5.70
  13  10   6    7.80    3.70
  20 -13  -6    1.20    2.00
  13   7   6   -2.80    3.00
 -20  13   6   -2.40    1.40
  13   7   6   -0.50    2.60
  17 -13  -6    0.90    2.10
  13   4   6    3.60    2.90
 -17  13   6    4.50    2.00
  13   4   6    2.50    3.20
  14 -13  -6   42.00    6.20
 -14  13   6   42.60    5.70
  13   1   6   32.20    7.30
  13   1   6   35.20    6.40
   1 -14   6   39.10    4.80
  11 -13  -6   14.60    3.40
   2  11  -6   10.30    2.70
  -2 -11   6   13.80    2.50
 -11  13   6   17.90    3.40
  13  -2   6   18.40    3.90
  13  -2   6   14.60    4.50
 -11  13   6   15.10    3.90
   5   8  -6   -2.20    1.40
  -8  13   6    0.50    1.70
  13  -5   6    0.10    2.10
  13  -5   6   -0.60    1.60
  -5  -8   6   -1.80    1.00
  -8  13   6    0.30    2.10
   8   5  -6   11.70    3.30
  -5  13   6   18.30    3.80
  -8  -5   6   12.30    2.70
  13  -8   6   17.50    3.10
  -5  13   6   24.20    5.10
  13  -8   6   11.30    3.40
  11   2  -6   19.50    4.20
 -11  -2   6   12.00    2.80
  13 -11   6   14.10    2.80
  -2  13   6   24.40    4.40
  13 -11   6   14.20    3.50
  -2  13   6   13.30    4.60
  14  -1  -6    1.30    2.50
   1  13   6    1.60    2.80
   1  13   6    3.60    2.70
 -14   1   6   -1.10    1.50
  17  -4  -6    3.50    2.70
   4  13   6   -1.80    1.70
 -17   4   6    0.30    1.60
   4  13   6   -4.00    1.80
  20  -7  -6   14.90    4.00
   7  13   6   14.50    3.90
   7  13   6    1.00    2.80
 -20   7   6    7.70    2.30
  23 -10  -6   -0.70    2.30
  10  13   6   -0.50    2.80
  10  13   6    1.30    2.90
 -23  10   6   -1.60    1.20
  26 -13  -6   21.20    5.20
  13  13   6   32.40    6.60
  13  13   6   17.70    6.60
 -26  13   6   23.10    4.60
  25 -14  -6    3.30    2.70
 -25  14   6    1.20    2.10
  14  11   6    4.50    3.40
  14  11   6   -0.10    3.40
  22 -14  -6   49.30    8.00
  14   8   6   45.40    9.80
 -22  14   6   48.10    7.00
  14   8   6   56.19    8.80
  19 -14  -6   26.20    5.30
  14   5   6   30.20    6.00
  14   5   6   26.90    7.10
 -19  14   6   27.60    4.70
  16 -14  -6   90.19   11.40
   2 -16   6   89.29   10.40
  14   2   6  108.39   12.20
 -16  14   6  103.09   11.10
  14   2   6   90.59   13.90
   1  13  -6   17.60    3.60
  13 -14  -6   20.30    4.20
  14  -1   6   22.10    5.50
 -13  14   6   20.20    3.90
 -13  14   6   24.00    4.80
  -1 -13   6   26.50    3.60
  14  -1   6   26.50    4.90
   4  10  -6   35.40    5.50
  10 -14  -6   37.90    5.70
 -10  14   6   53.99    7.20
 -10  14   6   45.90    5.80
  -4 -10   6   27.80    4.80
  14  -4   6   29.50    6.50
  14  -4   6   41.90    6.00
   7   7  -6    9.30    3.20
  14  -7   6   13.90    3.10
  14  -7   6   17.20    4.00
  -7  14   6   13.80    3.30
  -7  14   6   10.80    4.00
  -7  -7   6   12.90    2.70
  10   4  -6    5.50    2.80
 -10  -4   6    4.70    1.90
  14 -10   6    2.60    2.20
  14 -10   6    4.30    1.90
  -4  14   6    8.50    2.90
  -4  14   6    1.70    3.00
  13   1  -6   23.90    4.80
 -13  -1   6   14.20    3.10
  -1  14   6   18.50    5.10
  -1  14   6   23.70    4.60
  16  -2  -6    6.50    3.20
   2  14   6    4.00    3.60
 -16   2   6    2.80    1.60
   2  14   6   11.60    3.10
  19  -5  -6    1.50    2.30
   5  14   6    0.90    2.30
   5  14   6    0.10    2.70
 -19   5   6    0.30    1.80
  22  -8  -6    8.30    3.60
   8  14   6    8.50    3.70
   8  14   6   11.50    4.90
 -22   8   6   11.30    2.90
  25 -11  -6   -1.30    2.20
  11  14   6    1.80    3.20
 -25  11   6    5.40    2.60
  11  14   6    2.80    3.30
  24 -15  -6    2.20    2.50
 -24  15   6    0.50    1.90
  15   9   6    0.00    2.90
  15   9   6    5.10    4.60
  21 -15  -6   23.10    5.20
 -21  15   6   28.40    4.70
  15   6   6   19.60    6.50
  15   6   6   30.70    5.90
  18 -15  -6   -1.80    1.10
  15   3   6   -0.90    2.50
  15   3   6   -1.30    2.90
 -18  15   6   -3.40    1.30
  15 -15  -6    5.00    2.00
  15   0   6    5.90    3.70
  15   0   6    8.30    3.00
   0 -15   6    4.30    1.50
 -15  15   6    5.90    2.10
  12 -15  -6   10.80    3.10
   3  12  -6    6.70    2.50
 -12  15   6   16.80    3.30
  -3 -12   6   13.70    2.60
 -12  15   6   19.30    4.20
  15  -3   6   18.20    3.80
  15  -3   6    8.40    3.70
   6   9  -6    1.20    2.10
  -6  -9   6    1.50    1.50
  15  -6   6    3.70    2.50
  -9  15   6    1.70    2.10
  15  -6   6    1.00    1.90
  -9  15   6   -0.90    2.20
   9   6  -6    0.90    2.30
  -6  15   6    1.90    2.20
  -6  15   6    8.00    3.40
  -9  -6   6    3.50    1.70
  15  -9   6    4.90    2.00
  15  -9   6    2.80    2.50
  12   3  -6   11.70    3.70
  -3  15   6   10.90    4.20
  -3  15   6   11.20    3.40
 -12  -3   6    9.40    2.70
  15 -12   6    7.80    2.90
  15 -12   6   11.30    2.40
  15   0  -6   10.90    3.80
 -15   0   6    6.80    2.40
   0  15   6    7.20    3.60
   0  15   6   16.90    3.90
  18  -3  -6    2.70    2.60
   3  15   6   -0.60    2.30
   3  15   6   -1.40    2.60
 -18   3   6    0.10    1.20
  21  -6  -6    1.70    2.00
   6  15   6   -1.70    2.70
 -21   6   6   -1.60    1.60
   6  15   6    2.50    3.10
  24  -9  -6    4.70    3.20
 -24   9   6   10.00    3.00
   9  15   6    3.80    3.80
   9  15   6   16.50    4.30
  26 -16  -6    4.10    2.60
  16  10   6    3.30    3.40
 -26  16   6    7.50    2.80
  16  10   6    7.60    5.30
  23 -16  -6    2.50    2.30
  16   7   6    0.10    3.80
 -23  16   6    4.40    2.20
  16   7   6   -0.60    2.60
  20 -16  -6    5.60    2.80
  16   4   6    7.00    4.50
 -20  16   6    6.00    2.40
  16   4   6    7.10    3.70
  17 -16  -6    2.80    2.40
 -17  16   6    2.40    1.60
  16   1   6   -1.30    2.60
   1 -17   6    1.60    1.40
  16   1   6    0.90    2.40
  14 -16  -6   13.80    3.60
   2  14  -6   15.80    3.30
  16  -2   6   16.10    4.10
 -14  16   6   18.40    4.00
 -14  16   6   17.20    3.40
  16  -2   6   11.60    4.40
  -2 -14   6   12.80    2.70
   5  11  -6   14.30    3.80
  11 -16  -6   25.00    4.20
  16  -5   6   19.40    4.20
 -11  16   6   22.60    4.10
  -5 -11   6   18.70    3.40
 -11  16   6   32.00    5.60
  16  -5   6   19.10    5.10
   8   8  -6   16.50    4.10
  -8  16   6   28.30    5.50
  16  -8   6   17.30    3.80
  16  -8   6   19.80    4.90
  -8  16   6   28.30    4.50
  -8  -8   6   23.40    3.90
  11   5  -6   14.60    3.90
  -5  16   6   20.50    5.20
  16 -11   6    9.20    3.20
 -11  -5   6   13.40    2.90
  16 -11   6   11.30    2.80
  -5  16   6   15.70    3.40
  14   2  -6   20.80    4.80
  -2  16   6   22.20    4.50
 -14  -2   6   16.00    3.30
  -2  16   6   15.90    5.10
  17  -1  -6   -0.30    2.40
   1  16   6   -1.70    2.00
 -17   1   6    3.90    2.00
   1  16   6   -1.40    2.50
  20  -4  -6    0.40    2.50
 -20   4   6   -0.50    1.70
   4  16   6    0.40    3.00
   4  16   6    2.90    2.70
  23  -7  -6    4.10    2.70
   7  16   6   12.10    3.60
 -23   7   6    4.10    2.30
   7  16   6    3.50    3.80
  26 -10  -6    7.20    3.40
  10  16   6   13.30    4.30
  10  16   6   20.00    6.60
 -26  10   6    8.70    3.30
  25 -17  -6    1.90    2.60
 -25  17   6    3.80    2.20
  17   8   6    1.20    3.10
  17   8   6    3.40    4.30
  22 -17  -6    8.70    3.50
 -22  17   6   13.50    3.30
  17   5   6   15.80    4.80
  17   5   6   15.80    5.90
  19 -17  -6   -0.80    1.70
 -19  17   6   -0.80    1.50
  17   2   6    0.90    2.40
  17   2   6   -5.00    2.60
  16 -17  -6   13.50    3.60
  -1 -16   6   16.10    3.10
 -16  17   6   21.60    3.70
  17  -1   6   20.10    5.70
  17  -1   6   24.50    4.90
  13 -17  -6    8.50    2.80
   4  13  -6    7.90    2.70
 -13  17   6   10.40    3.30
  -4 -13   6    8.40    2.30
  17  -4   6   13.00    4.30
  17  -4   6    7.00    2.70
 -13  17   6    4.80    2.40
   7  10  -6    0.40    1.90
  17  -7   6   -0.10    1.60
 -10  17   6    2.40    2.90
  -7 -10   6    0.80    1.50
  17  -7   6    0.30    2.40
 -10  17   6    0.10    1.80
  10   7  -6   13.40    4.20
 -10  -7   6   23.20    4.00
  17 -10   6   20.50    4.80
  -7  17   6   27.80    4.90
  -7  17   6   27.10    5.50
  13   4  -6   33.20    6.00
  -4  17   6   31.50    6.70
  17 -13   6   26.30    5.10
 -13  -4   6   23.50    4.50
  -4  17   6   36.30    5.60
  16   1  -6   11.80    3.90
 -16  -1   6   10.00    3.00
  -1  17   6    7.70    3.20
  -1  17   6   13.00    4.40
  19  -2  -6   14.10    4.30
   2  17   6    8.10    4.60
 -19   2   6   12.90    3.30
   2  17   6    9.50    3.50
  22  -5  -6    7.10    3.50
 -22   5   6    8.00    3.00
   5  17   6    5.50    4.00
   5  17   6   10.30    3.30
  25  -8  -6    0.90    2.20
   8  17   6   14.10    5.40
 -25   8   6    5.70    2.80
   8  17   6   13.30    4.40
  24 -18  -6    6.30    3.20
 -24  18   6    1.10    1.90
  18   6   6    1.40    3.90
  18   6   6    1.50    2.90
  21 -18  -6    1.60    1.90
 -21  18   6    3.30    2.00
  18   3   6    2.50    2.90
  18   3   6    3.90    3.90
  18 -18  -6   -0.40    1.90
 -18  18   6    1.20    1.90
  18   0   6    2.60    3.00
  18   0   6    5.00    2.80
   0 -18   6    0.40    1.40
   3  15  -6    2.50    2.00
  15 -18  -6    0.80    2.10
  -3 -15   6    2.90    1.60
 -15  18   6    6.50    2.10
  18  -3   6    2.20    3.20
  18  -3   6    2.80    2.80
   6  12  -6    7.80    2.60
 -12  18   6    9.50    2.70
 -12  18   6   12.50    3.80
  18  -6   6    9.40    4.00
   9   9  -6    1.90    2.30
  18  -9   6    4.10    2.80
  -9  -9   6   -0.60    1.50
  -9  18   6    4.50    2.50
  -9  18   6   -0.30    2.40
  12   6  -6    3.90    2.70
  18 -12   6    3.50    2.30
  -6  18   6   -0.20    2.00
 -12  -6   6    1.40    1.70
  -6  18   6    3.80    2.60
  15   3  -6    5.00    3.00
  -3  18   6   -0.90    2.80
  -3  18   6    9.70    3.00
 -15  -3   6    8.00    2.30
  18   0  -6   11.30    3.40
   0  18   6    5.60    3.10
 -18   0   6    2.50    2.20
   0  18   6    7.40    4.20
  21  -3  -6   -0.50    2.40
   3  18   6    1.50    2.60
 -21   3   6    3.40    2.20
   3  18   6   -0.90    3.10
  24  -6  -6   -1.60    2.30
 -24   6   6    1.90    2.20
   6  18   6   -0.30    3.30
   6  18   6   -0.70    2.70
  23 -19  -6   -2.50    1.80
  19   4   6   -1.60    2.60
  19   4   6    0.70    3.50
 -23  19   6   -0.50    1.60
  20 -19  -6   -1.50    1.80
  19   1   6   -1.10    2.40
 -20  19   6   -1.20    1.70
  19   1   6    2.50    3.60
  17 -19  -6    1.20    1.70
 -17  19   6    0.60    1.80
  -2 -17   6    1.10    1.40
  19  -2   6   -1.70    2.30
  19  -2   6    5.80    3.90
  14 -19  -6    6.20    2.50
   5  14  -6    3.80    2.30
  -5 -14   6    5.30    2.10
 -14  19   6    5.60    2.50
 -14  19   6    5.00    3.20
  19  -5   6    2.60    3.00
   8  11  -6   28.00    5.40
  -8 -11   6   23.90    4.60
  19  -8   6   29.50    6.40
 -11  19   6   41.50    6.90
 -11  19   6   38.40    5.50
  11   8  -6   12.70    3.80
 -11  -8   6    8.80    2.70
  -8  19   6   16.70    4.80
  -8  19   6   17.10    3.80
  19 -11   6    5.20    3.10
  14   5  -6    1.90    2.60
  -5  19   6    1.40    2.40
  -5  19   6    2.10    2.40
  19 -14   6    1.00    2.00
 -14  -5   6   -1.60    1.70
  17   2  -6   14.00    4.50
  -2  19   6   14.50    4.70
 -17  -2   6   13.50    3.40
  -2  19   6   15.60    4.30
  20  -1  -6   -1.20    2.40
   1  19   6    0.60    3.10
   1  19   6    2.00    2.70
 -20   1   6    0.70    2.10
  23  -4  -6    0.00    2.50
   4  19   6    1.00    3.20
   4  19   6    3.60    2.90
 -23   4   6   -0.60    1.90
  25 -20  -6   -0.10    2.20
  20   5   6   -1.70    3.60
 -25  20   6   -0.60    1.90
  20   5   6    1.70    3.20
  22 -20  -6    6.30    3.20
  20   2   6    7.10    3.70
  20   2   6   10.60    5.00
 -22  20   6    9.10    2.80
  19 -20  -6    4.70    2.70
  20  -1   6   -0.70    2.90
  20  -1   6    0.50    2.40
 -19  20   6    2.00    1.90
  16 -20  -6   15.30    3.70
  20  -4   6    7.70    4.00
 -16  20   6   15.90    3.40
  -4 -16   6   11.80    2.90
   7  13  -6    1.10    1.90
 -13  20   6   -2.20    2.70
 -13  20   6    0.40    2.00
  -7 -13   6   -2.00    1.30
  20  -7   6    2.80    3.10
  10  10  -6   26.40    5.80
 -10 -10   6   25.80    5.00
 -10  20   6   49.40    7.60
  20 -10   6   27.10    6.20
 -10  20   6   47.80    6.10
  13   7  -6    7.20    3.50
  20 -13   6   17.60    4.40
  -7  20   6   17.20    4.00
 -13  -7   6    8.30    2.90
  -7  20   6   18.10    5.10
  16   4  -6   -1.00    2.20
 -16  -4   6    2.70    1.90
  -4  20   6    3.10    3.60
  -4  20   6    1.70    2.70
  19   1  -6    3.10    3.20
  -1  20   6    0.00    3.40
  -1  20   6    0.60    2.60
 -19  -1   6   -2.20    1.70
  22  -2  -6    4.70    3.30
   2  20   6    1.50    3.80
 -22   2   6    1.50    2.20
   2  20   6    1.40    2.70
  25  -5  -6    4.60    3.70
 -25   5   6    9.00    3.20
   5  20   6    9.50    4.00
   5  20   6    9.60    5.10
  24 -21  -6   12.30    3.90
 -24  21   6   13.50    3.30
  21   3   6    6.60    5.20
  21   3   6   10.40    4.20
  21 -21  -6   -0.30    1.60
 -21  21   6    2.10    2.20
  21   0   6   -1.50    2.30
  21   0   6   -0.70    3.00
  18 -21  -6   -2.50    1.80
  -3 -18   6    0.50    1.70
  21  -3   6   -2.50    2.00
  21  -3   6    0.70    3.00
 -18  21   6    0.70    1.90
  15 -21  -6    1.00    2.10
   6  15  -6    0.30    1.70
  21  -6   6    1.10    3.10
  -6 -15   6   -1.90    1.20
 -15  21   6   -0.40    2.60
 -15  21   6   -0.50    1.80
   9  12  -6    6.10    2.90
  21  -9   6    1.90    3.10
 -12  21   6    1.50    2.10
 -12  21   6   11.60    4.00
  -9 -12   6    3.40    2.10
  12   9  -6   30.10    6.20
  -9  21   6   48.20    7.80
 -12  -9   6   24.60    5.10
  -9  21   6   52.39    6.70
  21 -12   6   30.40    6.30
  15   6  -6   23.30    5.60
  -6  21   6   35.60    7.20
 -15  -6   6   21.40    4.60
  -6  21   6   35.90    5.80
  21 -15   6   20.70    5.10
  18   3  -6    0.00    3.00
 -18  -3   6    0.70    1.70
  -3  21   6    6.20    2.70
  -3  21   6    4.40    3.10
  21   0  -6    5.80    3.60
 -21   0   6    5.40    2.70
   0  21   6    6.00    4.30
   0  21   6    4.90    3.30
  24  -3  -6    4.40    3.40
   3  21   6    2.00    3.00
 -24   3   6    5.10    2.50
   3  21   6   -2.00    3.40
  23 -22  -6   10.10    3.60
 -23  22   6    7.40    2.80
  22   1   6    7.20    4.00
  22   1   6   14.60    6.10
  20 -22  -6    6.40    2.70
  22  -2   6    1.30    2.80
  22  -2   6    9.00    4.80
 -20  22   6    3.30    2.40
  17 -22  -6   -1.40    2.00
  22  -5   6    0.60    2.90
 -17  22   6    0.10    1.80
  -5 -17   6   -2.00    1.30
   8  14  -6    1.90    2.00
  22  -8   6    0.50    3.20
 -14  22   6    0.80    3.00
  -8 -14   6    0.40    1.50
 -14  22   6    1.80    2.10
  11  11  -6    0.10    2.30
 -11  22   6    1.70    3.10
  22 -11   6    3.50    2.90
 -11  22   6    0.20    2.30
 -11 -11   6   -1.30    1.60
  14   8  -6   11.50    4.20
 -14  -8   6   12.60    3.10
  22 -14   6    9.60    3.80
  -8  22   6   16.00    5.10
  -8  22   6   18.80    4.10
  17   5  -6   41.10    8.20
 -17  -5   6   40.10    7.10
  -5  22   6   67.89    8.50
  -5  22   6   52.49    9.50
  20   2  -6   -0.70    2.70
  -2  22   6   -3.60    2.30
  -2  22   6   -1.90    2.50
 -20  -2   6    1.60    2.10
  23  -1  -6    6.00    3.70
   1  22   6   17.50    4.70
 -23   1   6   14.10    3.80
   1  22   6   12.80    5.50
  22 -23  -6    1.70    2.50
  23  -1   6    5.30    3.30
 -22  23   6   -0.30    2.10
  23  -1   6   -0.40    3.60
  19 -23  -6    3.20    2.20
  23  -4   6    2.70    3.40
  -4 -19   6    0.60    1.70
 -19  23   6   -2.90    1.60
  16 -23  -6    1.10    2.50
   7  16  -6    0.60    1.90
  -7 -16   6   -0.10    1.70
  23  -7   6    1.40    3.10
 -16  23   6   -0.70    1.80
 -16  23   6   -1.00    2.80
  10  13  -6    1.00    2.20
 -13  23   6   -0.30    3.10
  23 -10   6   -4.20    2.10
 -10 -13   6   -0.60    1.50
 -13  23   6   -2.40    1.80
  13  10  -6   -0.60    2.40
 -10  23   6   -3.80    2.00
  23 -13   6    0.30    2.50
 -10  23   6    1.20    3.30
 -13 -10   6    0.40    1.50
  16   7  -6   20.00    5.30
  23 -16   6   14.70    4.40
  -7  23   6   21.50    6.00
 -16  -7   6   14.60    3.90
  -7  23   6   25.10    4.90
  19   4  -6   13.40    5.10
 -19  -4   6   22.60    4.60
  -4  23   6   23.00    6.40
  -4  23   6   27.90    5.40
  22   1  -6   -3.60    2.40
 -22  -1   6    1.00    2.20
  -1  23   6    0.60    3.10
  -1  23   6    0.90    2.80
  21 -24  -6    3.10    2.70
  24  -3   6    1.10    3.60
 -21  24   6    2.70    2.30
  18 -24  -6   -0.20    2.30
 -18  24   6   -0.80    2.00
  24  -6   6   -2.00    2.70
  -6 -18   6   -0.20    1.60
   9  15  -6   -1.00    2.00
  -9 -15   6    1.50    2.00
 -15  24   6    0.70    3.50
  24  -9   6   -0.10    2.60
 -15  24   6   -0.30    2.10
  12  12  -6    9.40    3.70
  24 -12   6    5.90    3.40
 -12 -12   6    6.70    2.60
 -12  24   6    8.60    4.10
 -12  24   6    5.70    3.00
  15   9  -6   24.60    6.00
  -9  24   6   36.50    7.40
  24 -15   6   22.80    5.70
  -9  24   6   37.80    5.90
 -15  -9   6   25.10    5.10
  18   6  -6   -2.50    2.40
  -6  24   6    2.00    4.10
  -6  24   6   -1.90    2.40
 -18  -6   6    1.00    2.10
  21   3  -6   -2.70    2.70
 -21  -3   6    0.40    2.30
  -3  24   6   -0.10    3.00
  -3  24   6    2.60    4.10
  20 -25  -6    2.70    2.40
  25  -5   6    0.80    3.30
 -20  25   6    0.30    2.10
  -5 -20   6    1.90    3.90
  17 -25  -6    3.50    2.90
 -17  25   6    5.90    2.70
  -8 -17   6    5.10    2.30
  25  -8   6    6.20    4.10
  11  14  -6   -1.00    2.10
 -14  25   6   -5.60    2.90
 -11 -14   6    0.20    1.80
  25 -11   6    3.90    3.20
 -14  25   6    4.90    2.60
  14  11  -6    5.50    3.60
 -11  25   6    6.10    4.30
  25 -14   6    3.50    3.10
 -14 -11   6    3.70    2.40
 -11  25   6    2.80    2.70
  17   8  -6    7.70    4.20
 -17  -8   6    8.30    3.30
  -8  25   6   14.20    5.50
  -8  25   6   11.90    3.80
  20   5  -6    1.60    3.20
  -5  25   6    3.30    2.90
  -5  25   6    3.90    4.10
 -20  -5   6    2.60    2.50
  10  16  -6   -1.20    2.30
 -10 -16   6    2.50    2.10
 -16  26   6    3.10    2.40
 -16  26   6    1.00    2.70
  26 -10   6    2.70    3.60
  13  13  -6   -0.80    2.80
 -13 -13   6    1.30    2.00
  26 -13   6    1.50    2.80
 -13  26   6    0.20    3.50
 -13  26   6    1.20    2.50
  16  10  -6   -1.70    2.70
 -10  26   6    5.50    3.00
 -10  26   6    1.80    3.20
 -16 -10   6   -0.10    1.40
  26 -16   6    1.40    2.90
  -1   0  -7    1.10    1.30
   1  -1  -7    0.10    1.40
   0   1  -7    0.00    1.30
   0  -1   7   -1.20    1.30
   0  -1   7    0.90    1.40
  -1   1   7   -2.20    1.40
  -1   1   7    0.40    1.70
   1   0   7   -0.90    1.50
   1   0   7   -0.30    1.60
   3  -2  -7   16.90    3.30
  -2  -1  -7   15.60    2.90
   2   1   7   16.00    3.60
   1  -3   7   15.80    3.20
  -3   2   7   16.10    3.40
   1  -3   7   15.80    3.10
  -3   2   7   21.70    3.50
   2   1   7   15.90    4.00
   2   0  -7    7.20    2.40
   0  -2  -7   14.30    2.80
  -2   0   7   14.10    2.90
   0   2   7    6.00    2.70
   2  -2   7   10.60    2.70
   0   2   7   20.20    3.60
   2  -2   7   12.50    2.90
  -2   0   7   12.50    2.70
   5  -3  -7    5.20    2.10
  -3  -2  -7    3.40    1.60
   2  -5   7    5.00    1.70
   2  -5   7    3.10    1.70
   3   2   7    4.60    2.50
  -5   3   7    4.70    2.10
   3   2   7    4.20    2.20
  -5   3   7    7.30    2.40
   2  -3  -7   11.60    2.80
   1   2  -7   14.60    3.10
   3  -1   7   16.90    3.40
   3  -1   7   14.50    3.60
  -2   3   7   14.50    3.50
  -1  -2   7   18.50    3.10
  -2   3   7   17.00    3.40
  -1  -2   7   13.00    2.90
  -1  -3  -7   64.89    7.30
   4  -1  -7   48.40    7.90
   1   3   7   57.59    8.90
   1   3   7   67.99    8.20
   3  -4   7   55.79    7.50
   3  -4   7   63.29    7.60
  -4   1   7   66.69    7.60
  -4   1   7   68.19    7.70
   7  -4  -7   14.00    3.20
  -7   4   7    8.40    2.70
   3  -7   7    8.40    2.20
   4   3   7   14.70    3.50
   4   3   7    8.40    3.50
  -7   4   7    9.60    2.70
   4  -4  -7   16.70    3.50
   0  -4   7   20.10    3.30
  -4   4   7   24.20    4.30
   4   0   7   21.30    4.60
  -4   4   7   22.00    3.80
   4   0   7   15.60    3.70
   0  -4   7   15.10    3.10
   3   1  -7    2.90    1.90
   1  -4  -7   -1.20    1.30
   4  -3   7   -2.10    1.50
  -1   4   7    2.10    2.20
  -3  -1   7    4.70    1.70
   4  -3   7   -0.60    1.60
  -3  -1   7    1.50    1.40
  -1   4   7    0.50    1.90
   6  -2  -7   22.40    4.30
   2   4   7   18.00    4.10
   2   4   7   16.70    4.70
  -6   2   7   22.00    3.90
   4  -6   7   28.90    4.10
   4  -6   7   25.00    3.80
  -6   2   7   23.90    4.10
   9  -5  -7   91.89   11.60
   5   4   7  100.79   12.80
   4  -9   7  103.39   10.90
   5   4   7   95.59   12.00
  -9   5   7   98.09   11.40
   6  -5  -7   11.40    3.00
   5   1   7   11.40    3.80
   1  -6   7   14.70    2.60
   1  -6   7   16.30    2.80
  -6   5   7   16.00    3.40
  -6   5   7   16.80    3.60
   5   1   7   15.20    3.70
   3  -5  -7    7.30    2.40
   2   3  -7    7.20    2.40
  -3   5   7    9.10    3.00
   5  -2   7   11.60    3.00
  -3   5   7    9.10    2.80
  -2  -3   7    9.00    2.20
   5  -2   7   10.20    2.80
  -2  -3   7    8.10    2.20
   5   0  -7    2.50    1.90
   5  -5   7   -0.60    1.50
   5  -5   7   -1.30    1.30
   0   5   7    1.20    2.20
   0   5   7   -1.20    2.00
  -5   0   7    0.30    1.40
   8  -3  -7  115.29   14.30
   5  -8   7  132.39   13.70
  -8   3   7  127.19   13.90
   3   5   7  121.79   15.30
   3   5   7  124.19   14.50
  11  -6  -7   85.79   12.60
   6   5   7  116.49   13.40
   5 -11   7  117.69   11.90
 -11   6   7  117.09   12.60
   6   5   7  105.99   14.00
   8  -6  -7   36.70    6.10
   6   2   7   39.10    6.40
  -8   6   7   48.00    6.50
  -8   6   7   40.70    5.90
   2  -8   7   40.00    4.90
   6   2   7   29.60    6.60
   1   5  -7   49.70    7.20
   5  -6  -7   53.49    7.40
  -1  -5   7   64.39    7.30
  -5   6   7   68.09    8.20
   6  -1   7   58.19    9.00
  -5   6   7   78.89    8.10
   6  -1   7   66.39    8.00
   2  -6  -7   16.90    3.00
   4   2  -7   17.60    3.60
  -2   6   7   17.20    4.20
   6  -4   7   20.90    3.60
  -4  -2   7   16.90    2.90
   6  -4   7    5.80    2.80
  -2   6   7    9.90    3.40
   7  -1  -7    7.50    2.60
   6  -7   7    1.00    1.60
  -7   1   7    4.70    1.90
   1   6   7    2.80    2.50
   6  -7   7    1.10    1.50
   1   6   7    2.50    2.80
  10  -4  -7  128.29   16.70
   4   6   7  177.68   17.40
   6 -10   7  157.98   15.90
 -10   4   7  149.39   16.30
   4   6   7  124.49   17.50
  13  -7  -7   19.90    4.30
   6 -13   7   18.10    3.10
   7   6   7   25.40    5.10
 -13   7   7   23.70    4.00
   7   6   7   12.50    4.80
  10  -7  -7  129.59   15.30
   7   3   7  146.19   16.60
   7   3   7  119.89   15.40
 -10   7   7  144.39   15.20
   3 -10   7  136.49   14.50
   7  -7  -7    1.20    1.70
   7   0   7    2.00    2.20
   0  -7   7    4.20    1.50
   7   0   7    3.80    2.50
  -7   7   7   -0.50    1.80
  -7   7   7    2.40    2.10
   3   4  -7  117.19   14.30
   4  -7  -7  123.59   14.30
  -4   7   7  141.29   15.30
   7  -3   7  117.09   14.90
  -3  -4   7  133.09   14.10
  -4   7   7  140.79   14.70
   7  -3   7  133.99   14.60
   6   1  -7   20.10    4.10
   7  -6   7   26.90    4.00
  -1   7   7   17.50    4.70
  -6  -1   7   18.30    3.20
  -1   7   7   20.40    4.40
   7  -6   7   17.40    3.80
   9  -2  -7    4.70    2.50
  -9   2   7    6.40    2.00
   2   7   7    2.90    2.90
   2   7   7    9.90    3.30
   7  -9   7    7.00    2.10
  12  -5  -7    2.10    2.30
   5   7   7    2.40    2.60
 -12   5   7    0.60    1.70
   5   7   7   -3.00    2.10
   7 -12   7   -0.10    1.00
  15  -8  -7   -1.40    1.90
   8   7   7   -4.30    1.70
   8   7   7    3.70    3.50
 -15   8   7   -1.00    1.60
  12  -8  -7   17.00    4.00
   8   4   7   21.00    5.40
   4 -12   7   22.60    3.10
 -12   8   7   22.50    4.00
   8   4   7   14.80    4.00
   9  -8  -7    7.30    2.50
   8   1   7    7.40    3.20
   1  -9   7    7.50    1.90
  -9   8   7    8.50    3.00
   8   1   7    6.00    2.70
  -9   8   7    6.80    2.30
   2   6  -7   25.10    5.30
   6  -8  -7   22.60    4.40
   8  -2   7   22.70    5.30
  -6   8   7   35.90    5.70
  -6   8   7   33.50    5.20
  -2  -6   7   29.50    4.20
   8  -2   7   33.90    5.30
   5   3  -7  104.19   13.30
  -3   8   7  136.49   13.80
  -3   8   7  140.09   14.50
   8  -5   7  125.99   13.30
  -5  -3   7  113.39   12.80
   8  -5   7   94.79   13.40
   8   0  -7   24.90    4.50
   0   8   7    9.10    3.60
   8  -8   7   18.00    3.20
   0   8   7   12.60    4.40
  -8   0   7   15.70    3.10
   8  -8   7   13.90    3.20
  11  -3  -7    4.80    2.90
 -11   3   7    7.40    2.40
   3   8   7   10.90    4.20
   3   8   7   10.60    3.40
   8 -11   7    8.80    2.00
  14  -6  -7    5.10    2.80
   6   8   7    4.80    3.00
 -14   6   7    2.20    1.90
   6   8   7    5.80    3.50
  17  -9  -7   -1.10    2.00
   9   8   7    2.40    3.40
   9   8   7    0.90    2.60
 -17   9   7    3.30    2.10
  14  -9  -7   11.90    3.70
   9   5   7   14.80    5.20
 -14   9   7   18.10    3.50
   9   5   7   19.00    4.60
  11  -9  -7   -1.20    1.40
   9   2   7   -1.80    2.30
   9   2   7   -3.00    1.80
   2 -11   7    0.10    1.20
 -11   9   7    0.80    1.40
   8  -9  -7    2.10    1.80
  -8   9   7   -0.30    1.90
  -8   9   7   -1.80    1.70
   9  -1   7   -1.80    1.80
   9  -1   7   -1.80    1.90
  -1  -8   7   -0.60    1.10
   4   5  -7    3.30    2.10
   5  -9  -7    0.60    1.60
  -4  -5   7    2.00    1.40
  -5   9   7   -1.30    2.30
   9  -4   7    1.60    2.10
   9  -4   7    4.40    2.20
  -5   9   7   -0.10    2.10
   7   2  -7   22.60    4.40
  -2   9   7   23.90    5.20
   9  -7   7   17.80    3.50
  -2   9   7   14.80    4.10
  -7  -2   7   16.50    3.20
   9  -7   7   14.90    3.70
  10  -1  -7   10.00    3.20
 -10   1   7    8.90    2.50
   1   9   7    8.60    3.90
   9 -10   7    8.90    2.30
   1   9   7    7.70    2.90
  13  -4  -7   24.20    5.40
   4   9   7   30.10    7.00
 -13   4   7   31.40    4.90
   4   9   7   36.40    6.20
  16  -7  -7   19.80    4.90
 -16   7   7   22.40    4.30
   7   9   7   23.60    6.10
   7   9   7   30.90    5.90
  19 -10  -7   -2.10    2.00
  10   9   7   -3.50    3.00
  10   9   7    4.00    3.40
 -19  10   7   -2.20    1.70
  16 -10  -7   -1.80    1.70
  10   6   7    1.80    2.80
  10   6   7    2.20    3.60
 -16  10   7   -0.40    1.50
  13 -10  -7    0.30    1.80
  10   3   7    0.10    2.70
  10   3   7   -4.20    1.80
 -13  10   7   -1.80    1.40
   3 -13   7    0.30    1.00
  10 -10  -7   -0.60    1.60
   0 -10   7    1.00    1.10
 -10  10   7   -2.20    1.50
  10   0   7    2.00    2.30
  10   0   7   -2.40    1.90
 -10  10   7    1.90    1.80
   3   7  -7   45.30    6.60
   7 -10  -7   49.90    6.90
  -3  -7   7   43.40    5.90
  -7  10   7   53.39    7.20
  -7  10   7   67.69    8.50
  10  -3   7   47.70    7.20
  10  -3   7   53.79    8.50
   6   4  -7    6.90    2.70
  -6  -4   7    6.80    2.10
  10  -6   7   13.80    3.00
  -4  10   7   10.00    3.30
  10  -6   7    8.80    3.00
  -4  10   7   10.10    3.80
   9   1  -7    1.20    2.40
  -1  10   7   -0.90    1.80
  10  -9   7   -2.10    1.20
  -9  -1   7    1.00    1.50
  -1  10   7   -2.30    1.50
  12  -2  -7    6.20    3.00
   2  10   7    6.10    3.80
 -12   2   7   10.70    2.80
   2  10   7    8.50    3.40
  15  -5  -7   35.70    6.00
 -15   5   7   25.80    4.70
   5  10   7   22.30    6.30
   5  10   7   30.50    6.00
  18  -8  -7    6.60    3.10
   8  10   7   21.50    5.00
   8  10   7   28.70    6.60
 -18   8   7   18.20    3.70
  21 -11  -7    4.20    2.60
  11  10   7   -2.40    3.30
  11  10   7   -0.50    2.80
 -21  11   7    3.00    1.70
  18 -11  -7   -2.10    1.20
  11   7   7    3.40    3.90
  11   7   7   -7.30    2.00
 -18  11   7    1.50    2.00
  15 -11  -7   -2.70    1.50
 -15  11   7    1.40    1.90
  11   4   7    2.20    2.80
  11   4   7    0.90    2.70
  12 -11  -7    5.80    2.60
 -12  11   7    4.70    2.30
  11   1   7    3.80    3.40
   1 -12   7    5.20    1.60
  11   1   7    9.60    3.40
   9 -11  -7   -1.00    1.40
   2   9  -7   -0.40    1.30
  11  -2   7    1.70    2.70
  -9  11   7    1.30    2.40
  11  -2   7    0.40    2.00
  -9  11   7    1.60    1.60
  -2  -9   7    0.60    1.30
   6 -11  -7    1.10    1.80
   5   6  -7    4.60    2.20
  11  -5   7    1.50    1.90
  -6  11   7    2.90    2.90
  -6  11   7    3.50    2.10
  11  -5   7    2.70    2.50
  -5  -6   7    5.70    1.70
   8   3  -7    2.40    2.20
  11  -8   7    7.90    2.30
  -3  11   7    3.20    3.20
  11  -8   7    9.70    2.90
  -8  -3   7    6.50    2.20
  -3  11   7    2.40    2.30
  11   0  -7   99.69   12.60
  11 -11   7  109.29   11.60
 -11   0   7   97.49   11.80
   0  11   7  120.19   13.00
   0  11   7   87.49   14.10
  14  -3  -7    9.60    3.30
 -14   3   7    9.00    2.50
   3  11   7   19.90    5.40
   3  11   7    6.90    2.90
  17  -6  -7    3.60    2.90
 -17   6   7   10.50    3.00
   6  11   7   20.30    4.60
   6  11   7    9.40    4.20
  20  -9  -7   15.80    4.30
   9  11   7   20.00    5.10
   9  11   7   17.80    6.10
 -20   9   7   16.30    3.80
  23 -12  -7    8.50    3.60
  12  11   7    3.70    4.80
  12  11   7    5.70    3.90
 -23  12   7    3.30    2.30
  20 -12  -7    8.40    3.60
  12   8   7   11.80    5.40
 -20  12   7   10.20    3.00
  12   8   7   13.90    4.40
  17 -12  -7   -1.40    1.70
  12   5   7    0.60    2.60
 -17  12   7   -2.40    1.50
  12   5   7    0.40    2.70
  14 -12  -7   23.00    4.60
 -14  12   7   31.10    4.70
  12   2   7   22.70    6.00
  12   2   7   21.50    5.10
   2 -14   7   21.50    3.50
  11 -12  -7    7.90    2.60
 -11  12   7    5.90    3.10
 -11  12   7    3.70    2.30
  12  -1   7    6.60    2.80
  -1 -11   7    3.20    1.50
  12  -1   7   -1.50    2.20
   8 -12  -7    0.30    1.60
   4   8  -7   -1.70    1.50
  -8  12   7   -0.30    1.30
  12  -4   7    0.60    2.20
  -4  -8   7   -0.40    1.30
  -8  12   7   -0.80    2.20
  12  -4   7    0.80    1.80
   7   5  -7    2.80    2.20
  -7  -5   7   -0.60    1.40
  -5  12   7   -0.40    1.60
  12  -7   7    0.70    1.60
  -5  12   7    0.60    2.80
  12  -7   7    2.70    2.30
  10   2  -7    0.60    2.20
  -2  12   7    3.20    2.70
 -10  -2   7   -0.70    1.50
  12 -10   7    0.60    1.60
  -2  12   7    0.50    2.80
  13  -1  -7   23.40    4.90
   1  12   7   21.80    4.90
   1  12   7   23.40    5.80
 -13   1   7   12.70    3.30
  16  -4  -7   41.10    7.40
   4  12   7   54.09    8.20
   4  12   7   44.90    8.70
 -16   4   7   44.30    6.60
  19  -7  -7    4.50    3.00
   7  12   7    5.60    4.20
 -19   7   7    8.40    2.40
   7  12   7    7.50    3.70
  22 -10  -7   -0.70    2.30
 -22  10   7    0.40    1.40
  10  12   7    0.50    3.10
  10  12   7    2.30    2.30
  22 -13  -7    0.20    2.40
  13   9   7   -1.20    3.70
  13   9   7   -0.40    3.00
 -22  13   7    4.00    2.30
  19 -13  -7   25.40    5.40
 -19  13   7   28.90    5.10
  13   6   7   33.80    6.40
  13   6   7   35.70    8.00
  16 -13  -7    1.20    2.30
  13   3   7    4.90    3.10
  13   3   7   -0.80    3.00
 -16  13   7    2.80    1.80
  13 -13  -7   17.70    4.00
 -13  13   7   21.50    4.10
  13   0   7   14.20    5.00
  13   0   7   19.40    4.50
   0 -13   7   19.90    3.20
   3  10  -7    0.40    1.50
  10 -13  -7    5.70    2.40
  13  -3   7   -2.00    1.90
 -10  13   7   -0.50    1.80
 -10  13   7    4.00    1.90
  -3 -10   7    0.50    1.30
  13  -3   7   -1.70    1.90
   6   7  -7   54.29    8.30
  13  -6   7   53.69    9.00
  13  -6   7   62.29    8.40
  -7  13   7   92.79    9.80
  -6  -7   7   51.09    7.40
  -7  13   7   76.59    8.30
   9   4  -7   -0.80    1.80
  13  -9   7    3.20    1.90
  13  -9   7   -0.70    1.90
  -4  13   7   -0.20    2.40
  -4  13   7    2.10    2.70
  -9  -4   7   -1.20    1.30
  12   1  -7   66.09    9.50
  -1  13   7   70.59   10.80
  -1  13   7   76.89    9.70
 -12  -1   7   51.39    8.00
  15  -2  -7   24.60    5.40
   2  13   7   30.70    7.00
   2  13   7   25.60    5.10
 -15   2   7   23.50    4.40
  18  -5  -7   -2.70    2.10
   5  13   7    0.70    3.00
   5  13   7    2.00    2.80
 -18   5   7    0.30    1.70
  21  -8  -7   -0.70    2.30
   8  13   7    8.20    4.30
   8  13   7    0.40    2.90
 -21   8   7   -0.90    1.30
  21 -14  -7   14.70    4.30
  14   7   7   20.20    5.10
  14   7   7   20.20    6.00
 -21  14   7   14.00    3.60
  18 -14  -7   20.90    4.80
  14   4   7   25.70    5.50
 -18  14   7   17.70    4.10
  14   4   7   17.80    5.80
  15 -14  -7    4.60    2.30
 -15  14   7    7.90    2.40
  14   1   7    4.30    3.60
  14   1   7    2.30    2.80
   1 -15   7    6.60    1.90
  12 -14  -7    1.00    1.70
  -2 -12   7    1.50    1.40
  14  -2   7    6.90    3.00
  14  -2   7    1.90    3.00
 -12  14   7    1.90    1.70
 -12  14   7    5.50    3.40
   9 -14  -7   17.70    3.60
   5   9  -7   13.60    3.40
  -9  14   7   19.90    4.00
  14  -5   7   16.40    3.90
  14  -5   7   17.10    4.80
  -9  14   7   22.50    4.90
  -5  -9   7   15.00    3.10
   8   6  -7    4.10    2.30
  14  -8   7    2.80    2.10
  -8  -6   7   -0.40    1.50
  -6  14   7    4.00    2.60
  14  -8   7    2.30    2.20
  -6  14   7    6.70    3.70
  11   3  -7    3.60    2.70
  -3  14   7   13.40    4.60
 -11  -3   7    8.50    2.20
  -3  14   7    6.80    3.20
  14   0  -7    1.60    2.70
 -14   0   7    0.60    1.70
   0  14   7   -0.20    2.40
   0  14   7   -1.60    2.70
  17  -3  -7    0.20    2.50
   3  14   7    1.90    3.40
 -17   3   7    2.30    2.10
   3  14   7    2.40    2.90
  20  -6  -7   -0.20    2.20
 -20   6   7    0.50    1.90
   6  14   7    0.00    2.70
   6  14   7   -0.20    2.50
  23  -9  -7    7.20    3.40
   9  14   7    8.00    3.40
   9  14   7    3.00    3.50
 -23   9   7    0.50    1.60
  23 -15  -7    7.60    3.40
  15   8   7    0.70    3.10
  15   8   7    1.30    3.70
 -23  15   7    1.10    2.10
  20 -15  -7   19.40    5.50
  15   5   7   44.70    9.20
 -20  15   7   36.70    5.80
  15   5   7   40.20    7.10
  17 -15  -7    2.50    2.20
  15   2   7    6.70    3.90
  15   2   7    6.60    3.20
 -17  15   7    3.60    2.30
  14 -15  -7    2.20    2.30
  15  -1   7    0.60    2.50
  15  -1   7   -0.60    2.90
 -14  15   7    1.90    1.70
  -1 -14   7    0.70    1.50
  11 -15  -7    3.30    2.20
   4  11  -7    2.70    1.80
 -11  15   7    3.70    3.10
  -4 -11   7   -0.10    1.50
 -11  15   7    5.20    2.60
  15  -4   7    3.50    2.40
  15  -4   7   -0.30    2.60
   7   8  -7   -2.00    1.60
  15  -7   7    1.30    2.50
  -8  15   7   -1.70    2.50
  15  -7   7   -1.00    1.60
  -8  15   7    4.60    2.60
  -7  -8   7   -2.20    1.20
  10   5  -7    1.80    2.40
 -10  -5   7    2.10    1.90
  15 -10   7    1.30    2.10
  -5  15   7   -0.40    3.00
  -5  15   7    3.90    2.30
  13   2  -7    1.60    2.50
  -2  15   7    0.70    2.40
  -2  15   7   -1.00    2.90
 -13  -2   7   -0.20    1.50
  16  -1  -7    0.60    2.50
 -16   1   7    1.10    1.90
   1  15   7    1.30    2.50
   1  15   7    2.20    2.30
  19  -4  -7    0.90    2.40
   4  15   7    1.70    3.10
 -19   4   7    4.40    2.40
   4  15   7    7.90    4.10
  22  -7  -7    1.80    2.70
   7  15   7   -2.30    3.30
 -22   7   7   -1.20    1.80
   7  15   7   -1.00    2.90
  22 -16  -7   -0.10    2.40
 -22  16   7   -3.50    1.60
  16   6   7   -3.40    2.40
  16   6   7   -0.60    2.60
  19 -16  -7    5.00    2.60
  16   3   7    5.10    3.40
 -19  16   7    4.20    2.50
  16   3   7    5.30    4.40
  16 -16  -7    0.10    2.20
 -16  16   7    9.10    2.90
  16   0   7    6.40    4.10
  16   0   7    5.90    3.50
  13 -16  -7   30.00    5.20
   3  13  -7   14.80    3.90
 -13  16   7   35.10    5.10
 -13  16   7   49.40    7.00
  16  -3   7   19.90    4.80
  16  -3   7   17.90    5.30
  -3 -13   7   22.30    3.90
  10 -16  -7    3.40    2.30
   6  10  -7    3.20    2.10
 -10  16   7   -1.30    1.80
  16  -6   7    3.10    2.70
 -10  16   7    0.20    2.90
  16  -6   7    2.80    2.00
  -6 -10   7    0.70    1.50
   9   7  -7    9.90    3.40
  16  -9   7    6.40    3.20
  -9  -7   7    2.20    2.00
  -7  16   7    9.10    2.80
  16  -9   7    4.90    2.30
  -7  16   7   10.10    4.20
  12   4  -7   -0.30    2.50
 -12  -4   7   -0.50    1.60
  -4  16   7    0.40    1.90
  -4  16   7    1.30    3.10
  15   1  -7    4.20    3.10
  -1  16   7    6.60    4.20
  -1  16   7    6.50    3.40
 -15  -1   7    4.50    2.30
  18  -2  -7    0.60    2.40
   2  16   7   -0.50    3.30
 -18   2   7   -1.10    1.60
   2  16   7    1.40    2.70
  21  -5  -7    4.50    3.10
 -21   5   7   -1.80    1.90
   5  16   7   -3.10    2.50
   5  16   7    4.80    3.80
  21 -17  -7   14.50    4.20
 -21  17   7   16.70    3.90
  17   4   7    9.90    4.30
  17   4   7   23.50    7.00
  18 -17  -7    3.10    3.00
  17   1   7   25.90    5.30
 -18  17   7   16.60    3.80
  17   1   7   17.90    5.90
  15 -17  -7    0.70    2.20
  17  -2   7    6.80    3.30
 -15  17   7    2.10    2.30
  -2 -15   7    4.40    1.80
  17  -2   7    4.90    3.40
   5  12  -7   11.10    3.10
  12 -17  -7   11.30    3.50
  17  -5   7   17.80    4.10
 -12  17   7   14.30    3.70
  17  -5   7    7.10    3.80
  -5 -12   7   14.40    3.00
 -12  17   7   21.80    5.20
   8   9  -7   12.70    3.70
  -9  17   7   19.50    5.10
  -8  -9   7   15.60    3.40
  17  -8   7   13.50    4.40
  -9  17   7   22.30    4.10
  17  -8   7   15.10    3.70
  11   6  -7    2.60    2.70
 -11  -6   7    7.50    2.60
  17 -11   7   15.00    3.90
  -6  17   7   16.10    5.10
  -6  17   7   15.60    3.80
  14   3  -7    7.50    3.60
  -3  17   7   13.90    5.20
 -14  -3   7   11.50    3.10
  -3  17   7   12.10    3.60
  17   0  -7    2.40    3.00
   0  17   7   -1.10    1.70
 -17   0   7    0.60    1.90
   0  17   7   -2.00    2.80
  20  -3  -7   -0.20    2.60
   3  17   7    1.20    2.90
 -20   3   7    0.30    1.60
   3  17   7   -2.50    2.90
 -23   6   7   11.60    3.50
   6  17   7   11.80    5.70
  20 -18  -7    0.60    1.90
  18   2   7   -0.30    3.40
 -20  18   7    3.90    2.50
  18   2   7    2.30    3.40
  17 -18  -7    6.90    3.20
  18  -1   7    5.50    3.10
 -17  18   7    6.20    2.30
  18  -1   7    0.00    3.50
  14 -18  -7    8.40    2.80
   4  14  -7    5.30    2.40
 -14  18   7    7.70    3.80
  18  -4   7    8.70    4.10
  -4 -14   7    8.20    2.50
  18  -4   7    2.70    2.80
 -14  18   7   11.50    3.30
   7  11  -7    2.50    2.10
  11 -18  -7   -0.30    2.10
 -11  18   7    0.70    2.30
 -11  18   7    1.20    2.90
  18  -7   7   -4.60    1.80
  -7 -11   7    1.10    1.70
  18  -7   7    2.70    3.20
  10   8  -7    3.20    2.60
 -10  -8   7    1.50    1.60
  18 -10   7    2.90    2.80
  -8  18   7    0.00    2.30
  -8  18   7    5.90    3.70
  13   5  -7    2.80    2.90
 -13  -5   7    1.10    1.80
  -5  18   7    2.70    2.90
  -5  18   7    4.30    3.60
  16   2  -7    6.60    3.40
 -16  -2   7    2.50    2.20
  -2  18   7    2.40    2.90
  -2  18   7    5.90    3.50
  19  -1  -7    0.40    2.80
   1  18   7   -3.30    2.40
 -19   1   7   -1.30    1.80
   1  18   7   -0.30    3.40
  22  -4  -7   -2.50    1.60
   4  18   7   -1.50    2.70
 -22   4   7    3.60    2.50
   4  18   7   -2.10    2.50
  19   3   7   -0.30    3.10
 -22  19   7   -3.50    1.80
  19   3   7    0.30    4.10
  19 -19  -7    2.70    2.80
 -19  19   7    3.60    2.30
  19   0   7    4.50    3.30
  19   0   7    6.60    4.70
  16 -19  -7   -0.40    2.30
  -3 -16   7    3.00    1.80
 -16  19   7    9.60    3.10
  19  -3   7    8.50    4.30
  19  -3   7    5.20    3.40
   6  13  -7    2.70    2.20
  13 -19  -7    4.00    2.20
  19  -6   7    3.60    2.70
  -6 -13   7    0.00    1.60
  19  -6   7    2.70    3.30
 -13  19   7    4.90    3.70
 -13  19   7    4.70    2.50
   9  10  -7    1.50    2.40
 -10  19   7    1.50    2.40
  19  -9   7   -2.30    2.50
  -9 -10   7   -1.00    1.50
 -10  19   7    1.50    3.40
  12   7  -7    4.10    3.10
 -12  -7   7    6.80    2.50
  -7  19   7   10.00    4.40
  -7  19   7    7.70    3.40
  19 -12   7   10.20    3.50
  15   4  -7    2.50    3.10
 -15  -4   7    1.50    1.90
  -4  19   7    4.50    3.80
  -4  19   7   -0.40    1.90
  18   1  -7    0.10    2.50
  -1  19   7    5.30    4.10
  -1  19   7    2.50    2.90
 -18  -1   7   -1.10    1.80
  21  -2  -7    2.90    3.40
 -21   2   7    4.80    2.60
   2  19   7   -2.10    3.40
   2  19   7    3.20    3.20
  21 -20  -7    0.10    1.70
  20   1   7   -0.50    2.70
 -21  20   7   -1.90    2.00
  20   1   7   -4.80    2.60
  18 -20  -7   -1.60    2.10
 -18  20   7   -2.30    1.90
  20  -2   7    0.40    2.60
  20  -2   7    0.80    3.30
   5  15  -7    0.70    1.80
  15 -20  -7    1.40    2.50
  20  -5   7    0.90    2.30
  -5 -15   7    1.80    1.70
 -15  20   7    5.30    3.70
 -15  20   7   -2.00    2.10
  20  -5   7    2.20    3.10
   8  12  -7    4.80    2.80
  12 -20  -7    6.60    2.80
 -12  20   7   11.40    4.30
  -8 -12   7    6.00    2.30
 -12  20   7   13.90    3.60
  20  -8   7    3.30    3.50
  11   9  -7   -2.90    1.90
 -11  -9   7    1.90    1.90
  -9  20   7    0.80    2.60
  20 -11   7   -1.60    2.50
  -9  20   7    2.20    3.50
  14   6  -7    4.80    3.40
  -6  20   7    6.60    3.30
  -6  20   7    5.30    3.90
 -14  -6   7    3.50    2.20
  17   3  -7    8.50    4.00
  -3  20   7    8.20    4.90
  -3  20   7    6.50    3.40
 -17  -3   7    1.50    2.30
  20   0  -7   -1.60    2.50
 -20   0   7    2.00    2.20
   0  20   7    1.40    3.90
   0  20   7    0.20    2.10
  20 -21  -7   -3.20    1.20
  21  -1   7    0.30    3.90
  21  -1   7   -3.40    2.50
 -20  21   7   -3.30    2.00
  17 -21  -7   -3.90    1.90
  21  -4   7    1.40    2.70
  21  -4   7   -2.80    2.80
 -17  21   7   -0.10    2.20
  14 -21  -7   16.20    4.10
   7  14  -7    8.30    3.20
  21  -7   7   17.60    4.40
  21  -7   7   18.60    5.30
 -14  21   7   21.80    4.30
 -14  21   7   19.90    5.30
  -7 -14   7   10.50    3.10
  10  11  -7    5.50    2.90
 -11  21   7    3.70    2.90
 -10 -11   7    3.80    2.20
 -11  21   7    8.80    4.30
  21 -10   7    6.90    3.30
  13   8  -7    8.10    3.60
  21 -13   7    9.80    3.60
  -8  21   7    9.90    4.70
 -13  -8   7   15.50    3.50
  -8  21   7   19.90    4.40
  16   5  -7    0.10    3.10
  -5  21   7    2.90    2.90
 -16  -5   7   -0.50    2.10
  -5  21   7    2.90    3.80
  19   2  -7    2.00    3.10
 -19  -2   7    0.00    2.00
  -2  21   7    6.10    3.70
  -2  21   7   -3.70    3.40
  22  -3   7    2.10    2.80
  22  -3   7    0.90    3.60
   6  16  -7    0.50    2.00
  16 -22  -7   -1.00    1.80
 -16  22   7   -1.40    2.00
  22  -6   7   -0.70    2.90
  -6 -16   7   -1.20    1.60
  22  -6   7    3.10    2.70
   9  13  -7   -0.50    1.90
  13 -22  -7    0.60    1.90
  -9 -13   7   -0.80    1.80
  22  -9   7    2.60    2.60
 -13  22   7    4.30    2.90
 -13  22   7    2.80    3.80
  12  10  -7   -0.90    2.10
 -12 -10   7   -0.10    1.90
 -10  22   7    3.50    3.00
 -10  22   7    4.00    3.30
  22 -12   7   -0.20    2.40
  15   7  -7   13.20    4.70
 -15  -7   7    7.70    3.10
  -7  22   7   19.80    4.60
  -7  22   7   15.70    5.20
  18   4  -7    1.40    3.30
 -18  -4   7    2.60    2.70
  -4  22   7    3.90    3.10
  -4  22   7    7.60    4.80
  15 -23  -7    3.00    2.80
   8  15  -7    0.60    2.30
 -15  23   7   -1.70    2.30
 -15  23   7    1.30    3.60
  23  -8   7   -1.00    2.60
  -8 -15   7   -1.80    1.50
  11  12  -7   -1.60    2.60
 -12  23   7    6.60    3.20
  23 -11   7    3.50    2.60
 -12  23   7    5.00    4.10
 -11 -12   7    5.80    2.40
  14   9  -7    8.40    4.00
 -14  -9   7    4.80    2.80
  -9  23   7    8.90    4.90
  -9  23   7    6.10    3.40
  -6  23   7    1.30    4.10
 -17  -6   7   -1.10    2.00
   1   0  -8   13.60    3.40
   0  -1  -8   13.00    3.30
   1  -1   8   11.80    3.50
  -1   0   8   16.70    3.70
   1  -1   8   21.90    3.90
   0   1   8   20.90    4.00
  -1   0   8   21.50    4.00
   0   1   8   17.50    4.20
   2  -2  -8   25.30    4.70
   2   0   8   28.60    5.50
   0  -2   8   29.30    4.80
  -2   2   8   29.40    5.30
  -2   2   8   35.10    5.40
   2   0   8   30.60    5.30
   0  -2   8   29.70    4.80
   3  -1  -8   21.60    4.30
  -1  -2  -8   20.50    3.90
  -3   1   8   20.20    4.10
   2  -3   8   24.20    4.30
   1   2   8   21.40    4.40
   1   2   8   14.50    4.30
   2  -3   8   24.20    4.20
  -3   1   8   27.80    4.40
   4  -3  -8    7.70    2.90
   1  -4   8   10.80    2.80
   3   1   8    8.60    3.50
  -4   3   8    9.00    3.00
   1  -4   8   11.10    2.60
   3   1   8   11.30    3.40
  -4   3   8   16.30    3.50
   1  -3  -8    0.30    1.50
   2   1  -8   -0.50    1.70
  -2  -1   8    1.00    1.80
   3  -2   8    3.20    2.20
  -1   3   8    0.50    2.10
   3  -2   8    0.50    1.90
  -1   3   8    1.60    2.20
  -2  -1   8   -0.30    1.60
  -2  -3  -8   23.30    4.00
   5  -2  -8   22.70    4.60
   2   3   8   17.20    4.80
  -5   2   8   25.70    4.60
   2   3   8   23.30    4.90
   3  -5   8   21.10    4.00
  -5   2   8   26.40    4.40
   3  -5   8   22.80    4.10
   6  -4  -8    1.70    2.40
   4   2   8    4.90    2.90
  -6   4   8    6.30    2.20
  -6   4   8    9.00    3.00
   2  -6   8    5.80    2.00
   4   2   8    4.10    2.80
   3  -4  -8    6.10    2.50
  -3   4   8   13.10    3.30
  -1  -3   8    7.70    2.40
  -1  -3   8    6.90    2.30
   4  -1   8    4.60    2.70
  -3   4   8    5.30    2.80
   4  -1   8    5.70    2.70
   4   0  -8   11.20    2.90
   0  -4  -8    9.60    2.70
  -4   0   8    6.30    2.50
   4  -4   8    7.50    2.60
  -4   0   8   11.60    2.80
   0   4   8    9.60    3.40
   4  -4   8    9.20    2.90
   0   4   8    9.50    3.50
  -3  -4  -8    8.80    2.40
   7  -3  -8    7.60    3.00
   3   4   8    7.80    3.50
  -7   3   8   11.20    3.00
   4  -7   8   14.80    2.80
   3   4   8    6.70    3.50
   8  -5  -8    7.40    2.90
   5   3   8    7.60    3.60
   5   3   8    6.40    3.00
  -8   5   8   12.50    3.20
   3  -8   8    9.30    2.40
   5  -5  -8   36.50    6.00
  -5   5   8   46.10    6.40
   0  -5   8   36.70    5.50
   5   0   8   32.90    6.70
  -5   5   8   44.30    6.70
   5   0   8   43.40    6.60
   2  -5  -8    8.70    2.50
   3   2  -8    9.90    2.90
  -2   5   8    9.70    3.20
  -3  -2   8   10.30    2.70
   5  -3   8   14.30    3.30
   5  -3   8    7.00    2.90
  -2   5   8    6.90    3.40
  -1  -5  -8    9.30    2.50
   6  -1  -8    8.10    3.20
   1   5   8   14.60    3.90
   5  -6   8   11.50    2.80
   1   5   8   11.10    4.00
  -6   1   8   11.50    2.90
   9  -4  -8   22.70    4.90
   4   5   8   29.60    5.70
  -9   4   8   22.10    4.50
   5  -9   8   29.20    4.30
   4   5   8   30.40    6.40
  10  -6  -8   -1.00    1.90
   4 -10   8   -0.90    1.30
   6   4   8   -0.40    2.40
 -10   6   8   -2.30    1.80
   6   4   8    4.60    3.00
   7  -6  -8   15.20    4.10
  -7   6   8   23.10    4.80
   1  -7   8   28.30    4.10
   6   1   8   27.60    5.10
   6   1   8   20.70    5.30
  -7   6   8   27.00    4.50
   4  -6  -8   -2.70    1.60
   6  -2   8    2.70    2.20
  -2  -4   8    0.00    1.40
  -4   6   8    0.80    2.30
  -4   6   8    0.80    2.30
   6  -2   8    0.50    2.00
   5   1  -8    0.30    2.00
   1  -6  -8    4.10    2.00
   6  -5   8    2.60    2.10
  -1   6   8    4.40    2.40
  -1   6   8    7.10    3.40
   6  -5   8    7.20    2.60
  -5  -1   8    6.10    2.20
   8  -2  -8  113.59   14.60
   2   6   8  112.39   15.40
   2   6   8  149.09   15.30
  -8   2   8  130.29   14.30
   6  -8   8  126.09   14.00
  11  -5  -8    1.70    2.50
   5   6   8    2.00    3.10
 -11   5   8    3.10    2.20
   5   6   8   -0.30    2.20
  12  -7  -8   -0.60    1.90
   7   5   8    3.10    3.00
   7   5   8    1.90    2.90
 -12   7   8   -1.60    1.70
   9  -7  -8    4.60    2.50
   7   2   8    1.30    2.70
  -9   7   8    2.70    2.40
   2  -9   8    3.20    1.70
  -9   7   8    2.80    2.70
   7   2   8    0.30    2.30
   6  -7  -8    3.00    2.20
  -1  -6   8    7.40    2.20
  -6   7   8    2.20    2.50
   7  -1   8    6.70    3.40
   7  -1   8   12.20    3.20
  -6   7   8    8.70    3.20
   3  -7  -8   22.90    4.30
   4   3  -8   26.40    4.80
  -3   7   8   34.70    6.30
  -3   7   8   38.80    5.80
   7  -4   8   17.80    4.60
   7  -4   8   25.10    4.70
  -4  -3   8   33.30    4.70
   7   0  -8   23.60    5.00
   0  -7  -8   20.80    3.90
   0   7   8   31.50    6.30
  -7   0   8   19.60    4.00
   0   7   8   28.50    5.20
   7  -7   8   18.50    4.00
  10  -3  -8    9.70    3.20
   7 -10   8    8.90    2.80
 -10   3   8    4.40    2.40
   3   7   8    2.70    3.00
   3   7   8    8.70    4.20
  13  -6  -8    1.70    2.20
   6   7   8   -2.40    2.80
 -13   6   8    2.20    2.10
   6   7   8    2.60    3.10
  14  -8  -8    1.80    2.30
 -14   8   8    0.70    2.10
   8   6   8    7.40    4.40
   8   6   8    7.90    3.50
  11  -8  -8    1.10    2.20
 -11   8   8    3.50    2.40
   8   3   8    0.60    2.30
   8   3   8    1.30    2.60
   3 -11   8   -0.10    1.30
   8  -8  -8    9.60    3.10
  -8   8   8   17.20    3.70
   8   0   8   10.80    4.00
   0  -8   8    8.60    2.40
   8   0   8   12.60    3.70
  -8   8   8   15.60    4.10
   5  -8  -8    2.70    2.20
   8  -3   8    2.10    2.10
   8  -3   8   -1.30    2.00
  -5   8   8    3.20    2.90
  -5   8   8    5.50    2.70
  -3  -5   8    2.70    1.90
   2  -8  -8    1.90    1.80
   6   2  -8   -1.70    1.90
  -6  -2   8    0.80    1.60
  -2   8   8   -5.40    1.90
   8  -6   8   -0.30    1.70
  -2   8   8   -0.40    2.40
   8  -6   8   -1.40    1.50
   9  -1  -8   36.00    6.40
   1   8   8   38.50    7.50
   1   8   8   40.40    6.70
   8  -9   8   33.30    5.20
  -9   1   8   35.00    5.50
  12  -4  -8    1.50    2.30
   4   8   8    5.60    2.60
   4   8   8    3.50    3.30
 -12   4   8   -1.30    1.80
  15  -7  -8    0.00    2.20
   7   8   8    0.50    2.70
   7   8   8    1.80    2.80
 -15   7   8   -0.40    2.00
  16  -9  -8   -0.60    2.40
   9   7   8   -1.10    2.50
 -16   9   8   -0.20    2.10
   9   7   8   -0.50    2.90
  13  -9  -8    2.20    2.40
   9   4   8    3.60    3.10
   9   4   8    4.60    3.30
 -13   9   8    3.00    2.20
  10  -9  -8   14.50    3.80
   9   1   8   21.20    4.80
 -10   9   8   13.70    3.50
   9   1   8   23.50    5.50
 -10   9   8   21.30    4.90
   1 -10   8   18.10    3.20
   7  -9  -8   65.19    9.50
   9  -2   8   57.19   10.30
  -7   9   8   87.29   10.30
   9  -2   8   67.59    9.80
  -7   9   8   91.29    9.80
  -2  -7   8   73.79    8.60
   4  -9  -8    1.90    1.80
   5   4  -8    5.40    2.40
   9  -5   8    5.30    2.40
  -4   9   8    1.30    2.90
  -5  -4   8    4.00    1.90
  -4   9   8    2.20    2.90
   9  -5   8   -0.40    2.10
   8   1  -8   51.29    8.30
  -1   9   8   60.59    9.80
  -1   9   8   65.19    9.00
   9  -8   8   47.40    7.30
  -8  -1   8   61.19    7.30
  11  -2  -8    4.00    2.80
   2   9   8    6.20    3.40
 -11   2   8   11.30    2.90
   2   9   8    7.50    3.90
  14  -5  -8    3.00    2.80
   5   9   8    0.10    3.30
   5   9   8    2.90    3.10
 -14   5   8    0.40    2.20
  17  -8  -8   -1.00    2.20
   8   9   8   11.90    5.00
   8   9   8   13.40    3.80
 -17   8   8    3.00    2.50
  18 -10  -8    0.90    2.50
  10   8   8    1.20    3.30
  10   8   8    4.40    4.10
 -18  10   8   -0.80    2.00
  15 -10  -8    4.30    2.80
 -15  10   8    3.80    2.60
  10   5   8    9.80    4.40
  10   5   8    6.30    3.50
  12 -10  -8    2.40    2.40
 -12  10   8    2.80    2.40
  10   2   8    3.60    2.90
   2 -12   8    0.90    2.50
  10   2   8    3.60    3.30
   9 -10  -8   54.39    8.10
  -9  10   8   67.19    7.80
  10  -1   8   42.80    8.90
  -9  10   8   86.69    9.20
  10  -1   8   56.49    8.60
  -1  -9   8   52.59    7.00
   6 -10  -8    3.00    2.10
  10  -4   8    1.30    2.10
  -6  10   8    9.10    3.10
  -6  10   8    8.30    3.70
  10  -4   8    3.90    2.90
  -4  -6   8    6.60    2.10
   3 -10  -8   28.20    4.40
   7   3  -8   19.40    4.60
  -3  10   8   36.50    5.80
  -3  10   8   33.70    6.50
  10  -7   8   17.30    4.00
  -7  -3   8   22.60    4.10
  10  -7   8   17.40    4.50
  10   0  -8    8.80    3.40
   0  10   8    5.20    3.20
 -10   0   8    4.30    2.30
   0  10   8    4.50    3.30
  13  -3  -8    1.80    2.90
 -13   3   8   -0.90    1.30
   3  10   8    3.00    3.40
   3  10   8    2.10    3.10
  16  -6  -8    0.40    2.30
   6  10   8   -4.40    3.00
   6  10   8    7.20    3.10
 -16   6   8   -0.20    2.10
  19  -9  -8    2.10    2.70
 -19   9   8    2.70    2.70
   9  10   8    2.30    3.50
   9  10   8    6.80    3.20
  20 -11  -8    5.70    3.30
  11   9   8   14.30    4.80
  11   9   8   15.30    5.70
 -20  11   8    8.20    3.10
  17 -11  -8    2.40    2.70
 -17  11   8    1.70    2.40
  11   6   8    1.10    3.10
  11   6   8    4.60    3.70
  14 -11  -8   -1.50    1.80
 -14  11   8    2.00    2.40
  11   3   8   -1.30    2.50
  11   3   8    4.20    3.00
  11 -11  -8   23.50    5.20
   0 -11   8   33.70    4.70
 -11  11   8   38.60    6.70
  11   0   8   32.20    6.80
  11   0   8   31.10    5.90
 -11  11   8   30.20    5.50
   8 -11  -8    3.10    2.30
  11  -3   8    0.60    2.30
  11  -3   8    7.40    3.40
  -3  -8   8    5.60    1.90
  -8  11   8   -0.10    1.60
  -8  11   8    4.10    3.10
   5 -11  -8    1.00    1.80
   6   5  -8    0.90    1.80
  11  -6   8    1.00    2.10
  -5  11   8    1.40    2.50
  11  -6   8   -1.10    1.50
  -6  -5   8    0.20    1.70
  -5  11   8    1.20    3.10
   9   2  -8    7.40    3.20
  -9  -2   8    7.50    2.60
  -2  11   8    8.60    3.60
  -2  11   8   11.90    4.60
  12  -1  -8   36.10    6.60
   1  11   8   38.00    6.60
 -12   1   8   31.80    5.50
   1  11   8   32.60    7.10
  15  -4  -8    3.40    3.00
   4  11   8    9.40    4.50
 -15   4   8   -2.30    1.60
   4  11   8    0.90    2.00
  18  -7  -8    9.10    3.70
   7  11   8    7.40    4.80
   7  11   8    8.50    4.10
 -18   7   8    6.90    2.90
  19 -12  -8    0.50    2.60
  12   7   8   10.10    4.00
 -19  12   8    3.40    2.20
  12   7   8    1.90    3.20
  16 -12  -8    0.10    2.20
  12   4   8    2.60    3.80
 -16  12   8    1.90    2.40
  12   4   8    2.30    2.50
  13 -12  -8    2.50    2.30
  12   1   8   -2.30    2.00
 -13  12   8   -3.40    1.90
  12   1   8   -0.10    2.70
  10 -12  -8   21.40    4.90
 -10  12   8   38.30    6.50
 -10  12   8   35.10    5.60
  -2 -10   8   28.60    4.60
  12  -2   8   25.60    6.30
  12  -2   8   33.80    5.80
   5   7  -8   20.50    6.20
   7 -12  -8   18.40    4.30
  12  -5   8   22.80    4.70
  -7  12   8   30.80    6.20
  12  -5   8   19.80    4.90
  -7  12   8   28.20    5.20
  -5  -7   8   23.00    4.00
   8   4  -8    3.40    2.30
  -4  12   8   -0.50    3.00
  -4  12   8    3.20    2.40
  12  -8   8    5.50    2.60
  -8  -4   8    1.40    1.80
  11   1  -8   20.60    5.20
 -11  -1   8   19.80    4.10
  -1  12   8   26.10    6.50
  -1  12   8   23.50    5.20
  14  -2  -8    1.60    2.30
 -14   2   8    0.60    1.90
   2  12   8    0.30    3.00
   2  12   8    2.00    3.70
  17  -5  -8    0.80    2.70
   5  12   8   -3.40    2.30
   5  12   8    3.80    3.40
 -17   5   8    1.70    2.20
  20  -8  -8    6.50    3.50
   8  12   8   10.40    3.80
   8  12   8   13.00    5.50
 -20   8   8    4.80    2.70
  18 -13  -8    2.20    2.70
  13   5   8    0.20    2.70
 -18  13   8   -1.00    1.50
  13   5   8    0.60    4.00
  15 -13  -8    2.90    2.70
  13   2   8    5.70    4.10
 -15  13   8    5.10    2.80
  13   2   8    4.00    3.40
  12 -13  -8    0.60    2.10
  13  -1   8    1.80    2.60
  13  -1   8   -0.10    3.00
  -1 -12   8   -0.50    1.40
 -12  13   8   -3.20    2.70
 -12  13   8    0.00    2.30
   9 -13  -8   -0.10    2.00
  -9  13   8    3.80    2.70
  13  -4   8    3.50    2.50
  13  -4   8    1.70    2.90
  -4  -9   8    1.60    1.70
  -9  13   8    6.50    3.50
   6 -13  -8   -3.90    1.40
   7   6  -8   -0.60    1.90
  -6  13   8    5.90    3.50
  -7  -6   8    1.00    1.60
  13  -7   8    1.00    1.70
  -6  13   8    1.40    2.50
  13  -7   8    1.60    2.30
  10   3  -8    9.20    3.60
 -10  -3   8   10.60    2.90
  -3  13   8   12.50    4.10
  -3  13   8    7.70    4.40
  13   0  -8   11.10    3.90
 -13   0   8    4.00    2.40
   0  13   8    5.60    3.40
   0  13   8    2.10    4.00
  16  -3  -8    5.10    3.10
   3  13   8    4.50    3.80
 -16   3   8    8.40    2.90
   3  13   8    6.90    3.80
  19  -6  -8    5.60    3.30
   6  13   8    7.50    3.50
 -19   6   8    4.60    2.30
   6  13   8    2.40    3.40
  17 -14  -8    7.80    3.50
 -17  14   8   16.40    3.80
  14   3   8    4.80    3.90
  14   3   8    9.60    4.40
  14 -14  -8   -2.30    1.80
 -14  14   8    1.60    2.40
  14   0   8    0.10    2.60
  14   0   8    2.60    3.20
  11 -14  -8    4.50    2.60
  14  -3   8   12.20    3.60
 -11  14   8   10.30    4.30
  14  -3   8    5.00    3.80
 -11  14   8    7.00    3.20
  -3 -11   8    8.00    2.30
   6   8  -8   13.70    3.50
   8 -14  -8   11.80    3.40
  -8  14   8   21.90    4.60
  -6  -8   8    9.10    2.80
  14  -6   8   17.80    3.80
  14  -6   8    9.70    4.30
  -8  14   8   21.10    5.40
   9   5  -8    1.20    2.10
  -9  -5   8   -1.90    1.50
  -5  14   8   -5.40    2.50
  -5  14   8    3.50    2.90
  12   2  -8   15.50    4.30
  -2  14   8   13.70    4.40
  -2  14   8   18.50    5.60
 -12  -2   8   13.70    3.40
  15  -1  -8   26.80    6.20
   1  14   8   27.70    6.00
 -15   1   8   25.40    4.90
   1  14   8   33.10    7.50
  18  -4  -8    8.80    3.80
   4  14   8    4.60    4.40
 -18   4   8   -0.40    2.00
   4  14   8   -1.50    2.70
  19 -15  -8    8.40    3.40
  15   4   8   10.10    4.00
 -19  15   8    6.10    3.10
  15   4   8    9.60    5.40
  16 -15  -8   11.90    3.90
 -16  15   8   16.10    4.00
  15   1   8    7.40    4.70
  15   1   8    9.20    4.00
  13 -15  -8   -1.60    2.00
  -2 -13   8    0.00    1.70
 -13  15   8   -1.50    2.80
 -13  15   8   -3.20    1.90
  15  -2   8   -0.70    2.60
  15  -2   8   -2.00    2.10
  10 -15  -8    1.50    2.20
 -10  15   8    4.60    2.40
 -10  15   8    8.40    4.20
  -5 -10   8    5.00    2.00
  15  -5   8    1.50    2.40
  15  -5   8    0.70    2.90
   7 -15  -8   11.60    3.50
   8   7  -8   10.70    3.60
  -7  15   8   27.70    5.60
  -8  -7   8   11.40    3.00
  15  -8   8   10.40    3.90
  -7  15   8   18.00    4.10
  11   4  -8    6.40    3.30
 -11  -4   8    1.60    2.00
  -4  15   8    7.20    3.30
  -4  15   8    0.10    3.40
  14   1  -8    2.40    3.00
  -1  15   8    6.00    3.00
  -1  15   8   12.50    5.00
 -14  -1   8    0.50    2.00
  17  -2  -8    2.30    3.10
   2  15   8    1.50    3.20
 -17   2   8    0.00    1.40
   2  15   8    0.70    3.50
  18 -16  -8    2.80    2.90
  16   2   8   -1.30    3.50
  16   2   8    3.50    3.30
 -18  16   8    1.30    2.00
  15 -16  -8   -3.00    1.90
 -15  16   8    0.40    2.40
  16  -1   8   -2.50    2.20
  16  -1   8    2.30    3.10
  12 -16  -8   37.00    6.50
  16  -4   8   33.60    6.40
  16  -4   8   28.10    7.10
  -4 -12   8   32.10    5.40
 -12  16   8   51.59    7.20
 -12  16   8   69.59    9.00
   7   9  -8    7.60    2.80
   9 -16  -8    2.40    2.30
  -9  16   8   11.50    4.60
  -9  16   8    6.00    3.20
  -7  -9   8    4.80    2.20
  16  -7   8    7.30    3.40
  10   6  -8    0.90    2.30
 -10  -6   8    3.90    2.10
  -6  16   8    4.20    4.00
  -6  16   8    1.40    3.00
  13   3  -8   13.50    4.80
  -3  16   8   28.20    5.70
 -13  -3   8   25.50    4.50
  -3  16   8   15.50    6.00
  16   0  -8    9.50    4.20
 -16   0   8    6.90    2.70
   0  16   8    6.10    4.50
   0  16   8    7.60    3.90
  17 -17  -8   -0.20    2.30
 -17  17   8    1.90    2.60
  17   0   8    1.70    3.90
  17   0   8    1.50    2.80
  14 -17  -8   -2.80    2.10
  17  -3   8   -0.50    2.90
 -14  17   8   -5.30    1.90
  17  -3   8    2.90    2.70
  11 -17  -8   -0.10    2.10
  -6 -11   8    0.20    1.50
 -11  17   8   -1.20    2.40
 -11  17   8    2.80    3.70
  17  -6   8    2.10    2.80
  17  -6   8   -0.30    2.40
   9   8  -8    1.70    2.20
  -8  17   8   -0.70    2.40
  -9  -8   8    2.30    1.90
  17  -9   8    0.00    2.30
  -8  17   8   -1.50    2.50
  12   5  -8   -0.80    2.30
  -5  17   8    1.40    2.80
  -5  17   8   -3.50    2.00
 -12  -5   8    1.20    1.90
  15   2  -8    3.90    3.10
 -15  -2   8    6.90    2.80
  -2  17   8    5.40    3.60
  -2  17   8   11.90    5.30
  18  -1  -8    1.80    2.90
 -18   1   8    3.60    2.50
   1  17   8   -5.00    2.60
   1  17   8    1.40    3.10
  16 -18  -8   -1.70    2.20
 -16  18   8    0.70    2.60
  18  -2   8   -3.10    2.80
  18  -2   8   -1.60    2.60
  13 -18  -8   -2.40    1.90
  18  -5   8   -0.20    2.60
  -5 -13   8   -0.80    1.80
 -13  18   8    2.70    3.80
 -13  18   8   -1.50    2.40
  18  -5   8   -0.90    2.10
   8  10  -8    6.10    2.80
  10 -18  -8    4.10    2.30
 -10  18   8    7.80    3.30
  18  -8   8    7.30    3.60
  -8 -10   8    1.30    1.90
 -10  18   8    9.70    4.40
  11   7  -8    2.20    2.80
  -7  18   8    0.00    2.60
  -7  18   8    0.10    2.60
 -11  -7   8    0.80    1.80
  14   4  -8   25.50    5.70
  -4  18   8   26.30    5.30
 -14  -4   8   18.30    4.20
  -4  18   8   24.80    6.80
  17   1  -8    3.10    3.30
  -1  18   8    3.30    4.30
  -1  18   8    3.90    3.20
 -17  -1   8   -1.80    2.00
  15 -19  -8   -1.30    2.30
  19  -4   8    3.90    2.90
 -15  19   8   -3.60    2.40
  19  -4   8   -3.00    2.30
  12 -19  -8   -2.40    1.90
 -12  19   8   -0.10    3.70
  -7 -12   8    1.20    1.70
 -12  19   8    1.70    2.80
  19  -7   8    0.30    2.40
  10   9  -8   -1.90    1.90
  -9  19   8    5.10    3.40
  19 -10   8   -0.80    2.40
  -9  19   8    9.40    4.60
 -10  -9   8    2.80    2.10
  13   6  -8    1.70    2.80
  -6  19   8   16.00    4.60
 -13  -6   8    4.80    2.50
  -6  19   8    9.00    4.90
   9  11  -8    2.20    2.50
  11 -20  -8    4.70    3.00
  -9 -11   8    6.90    2.70
 -11  20   8    3.30    3.30
  20  -9   8   -2.20    2.10
 -11  20   8   11.60    4.80
  12   8  -8    3.00    3.00
  -8  20   8    1.80    4.10
  -8  20   8    4.00    2.70
 -12  -8   8    0.50    2.00
   0   0   9    6.50    2.90
   0   0   9   12.50    3.30
   1  -2   9   -0.80    1.90
  -2   1   9    1.70    2.10
   1   1   9    0.10    2.40
   1  -2   9   -0.80    1.70
  -2   1   9    2.20    2.00
   1   1   9   -1.10    2.20
   2  -1   9    5.10    2.60
   2  -1   9    8.20    3.30
  -1  -1   9    6.00    2.60
  -1   2   9    6.00    2.80
  -1   2   9    7.80    3.10
  -1  -1   9   13.60    3.30
   4  -2  -9    4.80    2.80
   2   2   9    9.80    3.90
   2  -4   9    9.90    2.90
  -4   2   9   10.70    3.40
   2   2   9    9.30    3.40
  -4   2   9   18.10    4.20
   3  -3  -9   14.00    3.90
   3   0   9   20.10    4.90
   0  -3   9   20.80    4.00
   3   0   9   18.50    4.30
  -3   3   9   20.60    4.40
  -3   3   9   15.70    4.20
   0   3   9    1.30    2.60
   3  -3   9    5.80    2.50
   3  -3   9    3.70    2.40
  -3   0   9   -3.00    2.10
   0   3   9   -0.30    2.40
  -3   0   9    1.50    2.30
   6  -3  -9   13.00    3.70
  -6   3   9    6.30    3.00
   3   3   9    7.20    3.50
   3  -6   9   11.40    2.90
   3   3   9    8.60    3.70
   5  -4  -9   24.10    5.20
   4   1   9   26.10    6.10
  -5   4   9   37.30    5.90
  -5   4   9   31.10    5.90
   4   1   9   33.60    5.90
   1  -5   9   31.20    5.00
   2  -4  -9    7.30    2.90
   4  -2   9    5.20    2.70
  -2   4   9    6.40    3.10
  -2   4   9    8.20    3.70
   4  -2   9    5.80    2.90
  -2  -2   9   11.70    3.00
   5  -1  -9    6.90    3.10
   1   4   9    7.70    3.60
   1   4   9    7.20    3.80
   4  -5   9    7.60    2.90
  -5   1   9    8.00    2.60
   8  -4  -9   -0.10    2.30
   4  -8   9   -0.80    1.80
   4   4   9    1.70    3.10
  -8   4   9   -2.00    1.50
   4   4   9   -4.70    2.30
   7  -5  -9   24.90    5.70
   2  -7   9   39.80    5.70
   5   2   9   32.70    7.10
   5   2   9   30.70    6.30
  -7   5   9   52.49    6.90
  -7   5   9   44.50    7.10
   4  -5  -9    7.00    2.90
  -4   5   9    8.70    2.90
   5  -1   9   11.20    3.60
   5  -1   9   11.10    3.70
  -4   5   9   14.10    4.10
  -1  -4   9   11.00    2.90
   1  -5  -9   12.20    3.10
  -4  -1   9   12.50    3.40
   5  -4   9   10.60    3.60
   5  -4   9   11.80    4.30
  -1   5   9   14.60    4.10
  -1   5   9   12.00    4.40
   7  -2  -9    5.50    3.00
  -7   2   9    9.90    3.20
   5  -7   9    5.90    2.70
   2   5   9   18.00    5.10
   2   5   9    9.30    3.70
  10  -5  -9   -0.20    2.40
   5   5   9    0.50    2.80
   5   5   9    1.50    3.10
 -10   5   9    0.70    2.40
   9  -6  -9    1.90    2.60
   6   3   9    7.70    3.50
  -9   6   9    0.20    2.40
   6   3   9   10.40    4.30
   6  -6  -9   86.69   11.70
   0  -6   9   90.69   11.20
   6   0   9   94.59   12.10
  -6   6   9  120.29   12.70
   6   0   9   80.09   13.10
  -6   6   9  116.59   12.30
   3  -6  -9   11.80    3.20
  -3  -3   9   11.40    3.10
  -3   6   9   17.10    4.60
   6  -3   9    8.50    3.30
   6  -3   9    9.80    3.50
  -3   6   9   10.40    3.40
   6   0  -9    6.80    2.90
   0  -6  -9    2.00    2.10
   6  -6   9    4.00    2.30
  -6   0   9    3.10    2.30
   0   6   9   -0.40    2.90
   0   6   9    4.40    3.20
   9  -3  -9    0.50    2.30
   3   6   9   11.30    4.40
  -9   3   9    4.10    2.70
   3   6   9   11.20    3.80
  12  -6  -9    6.40    3.10
   6   6   9    1.10    2.80
   6   6   9    1.20    3.40
 -12   6   9    4.70    2.90
  11  -7  -9   -2.20    2.20
   7   4   9   -2.60    2.40
 -11   7   9   -0.50    2.20
   7   4   9    0.40    2.60
   8  -7  -9    0.80    2.40
  -8   7   9   -3.50    2.10
   7   1   9    0.50    2.50
  -8   7   9   -0.10    2.60
   1  -8   9   -2.00    1.70
   7   1   9    0.00    2.70
   5  -7  -9   15.30    4.20
  -2  -5   9   21.60    4.20
  -5   7   9   33.20    6.20
  -5   7   9   31.80    5.50
   7  -2   9   22.50    5.30
   7  -2   9   18.60    4.50
   2  -7  -9    4.70    2.40
  -5  -2   9    3.50    2.30
  -2   7   9    0.30    2.80
   7  -5   9    2.00    2.20
  -2   7   9    4.70    3.50
  -1  -7  -9    2.00    2.10
   8  -1  -9    2.20    2.80
   1   7   9   -2.70    2.50
   1   7   9    1.10    3.30
  -8   1   9    2.20    2.30
  11  -4  -9   -0.70    2.60
 -11   4   9    3.70    2.70
   4   7   9   -1.10    3.00
   4   7   9   -4.30    2.20
  14  -7  -9   12.10    4.00
   7   7   9   10.60    4.00
 -14   7   9    7.60    3.50
   7   7   9    8.90    4.50
  13  -8  -9    2.50    3.10
   8   5   9    7.40    3.70
 -13   8   9    8.10    3.30
   8   5   9    4.80    3.80
  10  -8  -9    0.30    2.50
   8   2   9   -0.90    2.20
   8   2   9    4.80    3.80
 -10   8   9   -2.40    1.50
   7  -8  -9   13.90    3.80
   8  -1   9   10.20    3.80
  -7   8   9   13.70    4.00
  -1  -7   9    7.10    2.90
  -7   8   9   23.40    5.10
   8  -1   9   13.80    4.50
   4  -8  -9   -0.30    2.00
  -4   8   9    2.00    3.00
  -4   8   9    2.20    3.30
   8  -4   9    2.70    2.50
   8  -4   9   -2.70    2.10
  -4  -4   9   -3.00    1.70
   7   1  -9   12.90    3.70
   1  -8  -9    6.00    2.60
  -7  -1   9    4.10    2.50
  -1   8   9    7.00    4.20
  -1   8   9    6.90    3.50
  10  -2  -9    5.40    3.00
   2   8   9    2.00    3.60
   2   8   9    3.00    3.20
 -10   2   9    6.30    2.50
  13  -5  -9    3.00    2.70
   5   8   9   -3.60    2.80
 -13   5   9   -0.90    2.30
   5   8   9   -1.40    3.00
  15  -9  -9    3.50    3.30
   9   6   9    4.50    3.30
   9   6   9    2.60    4.20
 -15   9   9   -0.50    2.50
  12  -9  -9    0.20    2.20
   9   3   9   13.30    4.20
 -12   9   9    6.90    3.20
   9   3   9    3.90    3.90
   9  -9  -9    2.30    2.40
  -9   9   9    2.10    2.30
   9   0   9    4.50    3.00
   0  -9   9    0.20    1.90
   9   0   9   -1.90    2.40
  -9   9   9    2.80    3.20
   6  -9  -9    2.60    2.40
  -3  -6   9    0.70    2.10
  -6   9   9   -2.30    2.60
  -6   9   9    0.50    2.60
   9  -3   9   -0.30    2.10
   9  -3   9   -2.00    1.90
   3  -9  -9   -2.00    1.50
  -3   9   9   -0.10    2.90
   9  -6   9    3.00    2.50
  -3   9   9   -0.90    2.10
  -6  -3   9   -1.10    1.80
   9   0  -9    1.90    2.70
   0  -9  -9    0.30    2.00
   0   9   9    5.90    4.20
  -9   0   9    0.50    2.00
   0   9   9    0.10    2.80
  12  -3  -9   -0.30    2.90
   3   9   9   -4.00    2.80
 -12   3   9    0.00    1.80
   3   9   9   -1.50    3.30
  15  -6  -9    1.90    2.80
 -15   6   9    3.20    2.80
   6   9   9    2.00    4.00
   6   9   9    6.80    3.70
  14 -10  -9   -4.60    1.80
  10   4   9   -0.20    2.80
 -14  10   9   -0.50    2.40
  10   4   9    4.00    4.20
  11 -10  -9    0.20    2.20
  10   1   9   -1.00    2.70
  10   1   9   -4.70    2.30
 -11  10   9   -3.40    2.20
   8 -10  -9    1.50    2.30
  -8  10   9    3.80    3.40
  -8  10   9    9.20    3.40
  10  -2   9    3.30    3.30
  -2  -8   9    1.60    1.90
  10  -2   9    4.70    2.80
   5 -10  -9    3.20    2.30
  10  -5   9    3.30    2.30
  -5  10   9   12.70    3.90
  10  -5   9    8.00    3.20
  -5  10   9    6.10    3.90
  -5  -5   9    3.80    2.30
   2 -10  -9   -2.10    1.80
   8   2  -9   -1.20    2.20
  -2  10   9   -3.70    2.40
  -8  -2   9    2.40    2.00
  -2  10   9    2.10    3.50
  11  -1  -9   -2.90    2.10
 -11   1   9   -1.80    1.90
   1  10   9    1.90    3.70
   1  10   9    3.30    3.20
  14  -4  -9    2.80    3.10
 -14   4   9    0.40    2.30
   4  10   9    6.00    3.80
   4  10   9    8.50    4.50
  13 -11  -9    1.60    2.80
 -13  11   9    0.40    2.40
  11   2   9    3.00    3.50
  11   2   9    6.10    3.50
  10 -11  -9    5.80    3.10
 -10  11   9   12.90    3.90
  11  -1   9   13.20    4.00
  11  -1   9    9.60    4.20
  -1 -10   9   13.00    3.70
 -10  11   9   13.40    4.90
   7 -11  -9   18.10    4.40
  -4  -7   9   23.40    4.10
  11  -4   9   24.60    4.80
  -7  11   9   26.10    5.40
  11  -4   9   15.20    4.70
  -7  11   9   18.30    5.40
   4 -11  -9    0.40    2.00
  -4  11   9    3.70    3.50
  -7  -4   9    1.60    2.10
  -4  11   9    2.90    3.20
  10   1  -9    4.10    3.20
   1 -11  -9    0.20    2.00
  -1  11   9    2.80    3.50
 -10  -1   9    2.60    2.50
  -1  11   9    6.40    4.50
  13  -2  -9    4.20    3.10
 -13   2   9    0.20    2.10
   2  11   9    8.70    4.30
   2  11   9    3.00    4.00
  12 -12  -9    5.60    3.00
  12   0   9    7.70    4.10
 -12  12   9    9.20    3.60
  12   0   9   14.30    4.20
   9 -12  -9    7.30    3.10
  12  -3   9    5.40    3.80
  -9  12   9    8.80    3.10
  12  -3   9   14.10    3.80
  -9  12   9    4.00    3.80
  -3  -9   9    4.40    2.30
   6 -12  -9   17.90    4.10
  -6  12   9   23.60    6.00
  12  -6   9    7.70    5.00
  -6  12   9   27.10    5.30
  -6  -6   9   16.20    3.70
   3 -12  -9   -1.10    2.10
   9   3  -9   -1.60    1.90
  -3  12   9    3.20    3.30
  -9  -3   9    0.20    2.10
  -3  12   9   -5.30    2.60
  12   0  -9    1.30    2.80
 -12   0   9    1.60    2.20
   0  12   9    1.00    3.80
   0  12   9   -0.80    3.20
  11 -13  -9    7.00    3.30
  13  -2   9   11.60    3.80
 -11  13   9   15.90    5.20
 -11  13   9   13.80    4.10
  13  -2   9    9.10    4.10
   8 -13  -9    3.00    2.60
  -8  13   9   15.40    4.50
  -5  -8   9    5.70    2.40
  -8  13   9    8.80    3.80
  13  -5   9    3.60    3.00
   5 -13  -9    0.00    2.30
  -8  -5   9    1.00    2.10
  -5  13   9   -0.10    3.70
  -5  13   9    7.60    3.50
  11   2  -9   11.50    4.10
  -2  13   9   22.80    6.40
 -11  -2   9    9.30    3.10
  -2  13   9   14.00    4.30
  10 -14  -9    1.80    2.60
  14  -4   9    0.30    3.10
 -10  14   9    4.60    4.00
  14  -4   9    2.90    3.10
  -4 -10   9   -0.10    2.10
 -10  14   9    2.60    3.00
   7 -14  -9    3.20    2.60
  -7  14   9   -2.60    2.40
  -7  -7   9    4.70    2.40
  -7  14   9    7.30    4.40
  10   4  -9    2.70    3.10
   4 -14  -9    1.80    2.70
  -4  14   9    3.30    3.40
  -4  14   9    1.50    4.10
 -10  -4   9    7.60    2.80
   9 -15  -9   -2.90    1.90
  -9  15   9    3.40    4.00
  15  -6   9    2.10    2.80
  -6  -9   9    5.00    2.30
  -9  15   9    1.20    3.00
   6 -15  -9    1.90    2.40
  -9  -6   9    2.10    2.20
  -6  15   9    4.90    2.80
  -6  15   9    3.90    4.50
   0  -1  10   -0.90    2.20
  -1   1  10    2.50    2.80
   1   0  10    3.90    2.80
  -1   1  10    0.40    2.70
   1   0  10    1.60    2.50
  -3   2  10    4.60    4.00
  -3   2  10    8.80    3.50
   2   1  10    5.80    3.30
   2   1  10    9.40    3.70
   1  -3  10    6.60    3.10
   0   2  10    8.80    3.50
   0   2  10    5.30    3.50
   2  -2  10    8.00    3.00
  -2   0  10   -3.70    2.20
  -2   0  10    5.20    3.60
   3   2  10    5.00    3.60
   3   2  10    8.80    3.80
   2  -5  10    0.30    2.60
  -5   3  10   10.40    3.80
   3  -1  10    1.70    2.60
  -2   3  10    1.50    2.80
   3  -1  10    1.20    2.40
  -2   3  10    6.90    3.30
  -1  -2  10    2.30    2.50
   1   3  10   18.30    4.70
   1   3  10   14.40    4.40
   3  -4  10    8.80    3.30
  -4   1  10   14.60    4.10
  -4   4  10    0.60    2.50
   0  -4  10    0.70    2.50
   4   0  10    1.50    3.10
  -4   4  10    3.10    3.10
   4   0  10    0.30    2.80
  -3  -1  10   -4.40    2.00
  -1   4  10    1.90    3.20
   4  -3  10   -0.70    2.40
  -1   4  10   -4.20    2.30
   5  -2  10   -0.70    3.20
  -2  -3  10    7.80    3.00
  -3   5  10    6.40    3.50
  -3   5  10    7.30    3.50
   5  -2  10    8.50    3.40
   0   5  10    9.50    4.10
   0   0   0    0.00    0.00
_computing_structure_solution     'SHELXT 2014/5 (Sheldrick, 2014)'
;
_shelx_hkl_checksum     15407
_shelx_res_file
;
TITL RJRS6
    shelx.res
    created by SHELXL-2018/3 at 13:56:34 on 11-May-2019
CELL  0.71073  26.3146  26.3146   8.1205   90.000   90.000  120.000
ZERR    18.00   0.0014   0.0014   0.0005    0.000    0.000    0.000
LATT   3
SYMM  - Y,   X - Y,   Z
SYMM  - X + Y, - X,   Z
SFAC  C    H    N    O
UNIT  198 198 18 54
MERG   2
FMAP   2
PLAN   -1
SIZE     0.161   0.276   0.344
ACTA
BOND   $H
CONF
DFIX  O1 H1o 0.82 0.01
MPLA  N1 O2 O3
MPLA  C6 C7 C8 C9 C10 C11
L.S.  18
TEMP    23.00
WGHT    0.051100    3.931700
FVAR       0.20415
O1    4    0.569928    0.335285    0.786502    11.00000    0.06356    0.03776 =
         0.04742   -0.00356   -0.02382    0.02157
AFIX 147
H1O   2    0.569241    0.305973    0.823659    11.00000   -1.50000
AFIX   0
O2    4    0.547782    0.613194    0.057827    11.00000    0.08695    0.08116 =
         0.07906    0.03149   -0.00746    0.04501
O3    4    0.621539    0.667362    0.212604    11.00000    0.07342    0.04742 =
         0.10825    0.01783    0.00559    0.02537
N1    3    0.580617    0.619780    0.172310    11.00000    0.05924    0.05083 =
         0.06608    0.01637    0.01176    0.03241
C1    1    0.534374    0.319957    0.642534    11.00000    0.04627    0.03760 =
         0.03222   -0.00256   -0.00835    0.02063
C2    1    0.471234    0.277256    0.688933    11.00000    0.05005    0.05515 =
         0.06895    0.00639   -0.00486    0.01914
AFIX 137
H2A   2    0.459150    0.293892    0.775102    11.00000   -1.50000
H2B   2    0.468058    0.241200    0.726620    11.00000   -1.50000
H2C   2    0.446510    0.269637    0.594458    11.00000   -1.50000
AFIX   0
C3    1    0.556653    0.293611    0.514003    11.00000    0.08984    0.06737 =
         0.04927   -0.00556   -0.00065    0.05141
AFIX 137
H3A   2    0.551638    0.257044    0.553954    11.00000   -1.50000
H3B   2    0.597504    0.320235    0.493279    11.00000   -1.50000
H3C   2    0.534860    0.286951    0.413769    11.00000   -1.50000
AFIX   0
C4    1    0.540013    0.374679    0.577243    11.00000    0.05177    0.04597 =
         0.03652    0.00136   -0.00292    0.02644
C5    1    0.544641    0.417622    0.514452    11.00000    0.05765    0.04839 =
         0.03638    0.00088    0.00012    0.03027
C6    1    0.552811    0.469505    0.431745    11.00000    0.05352    0.04439 =
         0.03110    0.00256    0.00518    0.02970
C7    1    0.511382    0.465992    0.319179    11.00000    0.04522    0.04234 =
         0.04004    0.00089    0.00245    0.02228
AFIX  43
H7    2    0.477559    0.430184    0.300298    11.00000   -1.20000
AFIX   0
C8    1    0.520181    0.515428    0.235150    11.00000    0.04803    0.05434 =
         0.03788    0.00448    0.00107    0.03166
AFIX  43
H8    2    0.492523    0.513284    0.159933    11.00000   -1.20000
AFIX   0
C9    1    0.570446    0.567681    0.264771    11.00000    0.04862    0.04312 =
         0.04131    0.00797    0.00876    0.02905
C10   1    0.611849    0.572740    0.377298    11.00000    0.04914    0.04220 =
         0.05979   -0.00063   -0.00547    0.02026
AFIX  43
H10   2    0.645262    0.608821    0.396842    11.00000   -1.20000
AFIX   0
C11   1    0.602760    0.523322    0.460194    11.00000    0.05659    0.05384 =
         0.04684   -0.00047   -0.01094    0.03098
AFIX  43
H11   2    0.630422    0.526000    0.536242    11.00000   -1.20000
AFIX   0
HKLF 4  1.0  1.00  0.00  0.00  0.00  1.00  0.00  0.00  0.00  1.00
REM  RJRS6
REM wR2 = 0.1489, GooF = S = 1.054, Restrained GooF = 1.054 for all data
REM R1 = 0.0527 for 1513 Fo > 4sig(Fo) and 0.0816 for all 2230 data
REM 139 parameters refined using 1 restraints
END
WGHT      0.0468      4.1113
REM Highest difference peak  0.159,  deepest hole -0.272,  1-sigma level  0.049
Q1    1   0.3333  0.6667  0.1667  10.16667  0.05    0.16
;
_shelx_res_checksum     73011
data_global
_journal_date_recd_electronic     2019-07-17
_journal_date_accepted     2019-07-18
_journal_name_full     'Acta Crystallographica, Section E'
_journal_year     2019
_journal_volume     75
_journal_issue      8
_journal_page_first     1232
_journal_page_last     1238
_journal_paper_category     GO
_journal_paper_doi     10.1107/S2056989019010284
_journal_coeditor_code     HB7841
_publ_contact_author_name
;
Edward R.T. Tiekink
;
_publ_contact_author_address
;
Research Centre for Crystalline Materials,
School of Science and Technology,
Sunway University, 47500 Bandar Sunway,
Selangor Darul Ehsan, Malaysia
;
_publ_contact_author_email     'edwardt@sunway.edu.my'
_publ_contact_author_fax
;
+55 16 33518350
;
_publ_contact_author_phone
;
+55 16 33518208
;
_publ_section_title
;
2-Methyl-4-(4-nitrophenyl)but-3-yn-2-ol: crystal structure, Hirshfeld surface
analysis and computational chemistry study
;
_publ_section_title_footnote     .
loop_
    _publ_author_name
    _publ_author_footnote
    _publ_author_address
    'Caracelli, Ignez' .
;
Departamento de F\'isica
Universidade Federal de S\~ao Carlos,
13565-905 S\~ao Carlos
SP
Brazil
;
    'Zukerman-Schpector, Julio'
;
Additional correspondence author, e-mail: julio@power.ufscar.br.
;
;
Departamento de Qu\'imica
Universidade Federal de S\~ao Carlos,
13565-905 S\~ao Carlos
SP
Brazil
;
    'Schwab, Ricardo S.' .
;
Departamento de Qu\'imica
Universidade Federal de S\~ao Carlos,
13565-905 S\~ao Carlos
SP
Brazil
;
    'da Silva, Everton M.' .
;
Departamento de Qu\'imica
Universidade Federal de S\~ao Carlos,
13565-905 S\~ao Carlos
SP
Brazil
;
    'Jotani, Mukesh M.' .
;
Department of Physics, Bhavan's Sheth R. A. College of Science, Ahmedabad,
Gujarat 380001, India
;
    'Tiekink, Edward R. T.' .
;
Research Centre for Crystalline Materials,
School of Science and Technology,
Sunway University, 47500 Bandar Sunway,
Selangor Darul Ehsan, Malaysia
;
_publ_section_synopsis
;
In the title molecule, di-methylhydroxy and 4-nitrobenzene groups cap a central
di-substituted acetylene residue. The extended structure features flattened,
hexameric clusters sustained by hydroxy-O---H...O(hydroxy) hydrogen bonds.
;
