# Supplementary material for: 2-Methyl-4-(4-nitro­phen­yl)but-3-yn-2-ol: crystal structure, Hirshfeld surface analysis and computational chemistry study
Source: Acta Crystallogr E Crystallogr Commun. 2019 Jul 23;75(Pt 8):1232–8. doi: 10.1107/S2056989019010284 (PMC6690440; doi:10.1107/S2056989019010284)
Supplement: Supplementary file 2 [file e-75-01232-Isup2.hkl]

data_I                                                                          
_shelx_title ' RJRS6'                                                           
_shelx_refln_list_code          4                                               
_shelx_F_calc_maximum      549.30                                               
_exptl_crystal_F_000      1944.00                                               
_reflns_d_resolution_high  0.7980                                               
                                                                                
loop_                                                                           
 _space_group_symop_operation_xyz                                               
 'x, y, z'                                                                      
 '-y, x-y, z'                                                                   
 '-x+y, -x, z'                                                                  
 'x+2/3, y+1/3, z+1/3'                                                          
 '-y+2/3, x-y+1/3, z+1/3'                                                       
 '-x+y+2/3, -x+1/3, z+1/3'                                                      
 'x+1/3, y+2/3, z+2/3'                                                          
 '-y+1/3, x-y+2/3, z+2/3'                                                       
 '-x+y+1/3, -x+2/3, z+2/3'                                                      
 '-x, -y, -z'                                                                   
 'y, -x+y, -z'                                                                  
 'x-y, x, -z'                                                                   
 '-x+2/3, -y+1/3, -z+1/3'                                                       
 'y+2/3, -x+y+1/3, -z+1/3'                                                      
 'x-y+2/3, x+1/3, -z+1/3'                                                       
 '-x+1/3, -y+2/3, -z+2/3'                                                       
 'y+1/3, -x+y+2/3, -z+2/3'                                                      
 'x-y+1/3, x+2/3, -z+2/3'                                                       
                                                                                
_cell_length_a    26.3146                                                       
_cell_length_b    26.3146                                                       
_cell_length_c     8.1205                                                       
_cell_angle_alpha  90.000                                                       
_cell_angle_beta   90.000                                                       
_cell_angle_gamma 120.000                                                       
                                                                                
_shelx_F_squared_multiplier     1.000                                           
                                                                                
loop_                                                                           
 _refln_index_h                                                                 
 _refln_index_k                                                                 
 _refln_index_l                                                                 
 _refln_F_squared_calc                                                          
 _refln_F_squared_meas                                                          
 _refln_F_squared_sigma                                                         
 _refln_observed_status                                                         
  -1   2   0       2403.39       2260.21       163.72 o                         
   0   3   0        152.22        121.30         7.20 o                         
  -2   4   0       1647.65       1401.66        59.74 o                         
  -4   5   0      21925.45      20872.26       864.69 o                         
  -1   5   0      14877.60      13654.28       567.23 o                         
  -3   6   0       3495.98       2871.34       120.80 o                         
   0   6   0      10286.15       9845.52       410.42 o                         
  -5   7   0       6120.37       5501.25       199.76 o                         
  -2   7   0       1066.48        883.52        36.66 o                         
  -7   8   0      13995.71      13146.10       507.64 o                         
  -4   8   0        366.07        352.96        16.85 o                         
  -1   8   0       1012.24        844.89        34.06 o                         
  -6   9   0       2650.71       2573.36       102.68 o                         
  -3   9   0       6639.60       6867.66       265.70 o                         
   0   9   0         31.98         50.73         7.72 o                         
  -8  10   0       3590.96       3499.75       138.19 o                         
  -5  10   0      12210.65      12361.82       448.13 o                         
  -2  10   0      22414.51      21601.51       777.08 o                         
 -10  11   0        922.32        888.06        39.91 o                         
  -7  11   0       1068.45       1242.53        52.45 o                         
  -4  11   0        916.55        805.44        31.55 o                         
  -1  11   0       8642.90       8845.19       322.44 o                         
  -9  12   0        425.02        413.13        22.47 o                         
  -6  12   0       4096.40       4025.43       127.08 o                         
  -3  12   0      20267.16      20388.93       657.69 o                         
   0  12   0       3553.01       3563.03       142.83 o                         
 -11  13   0       1133.17       1151.41        59.70 o                         
  -8  13   0       6497.93       6922.53       225.53 o                         
  -5  13   0      11503.78      12180.78       376.10 o                         
  -2  13   0        280.24        329.11        17.84 o                         
 -13  14   0       1192.54       1255.59        55.26 o                         
 -10  14   0       4263.47       4660.47       173.69 o                         
  -7  14   0       4206.03       4703.85       163.43 o                         
  -4  14   0       3283.69       3268.13       116.01 o                         
  -1  14   0         20.01         32.87         8.07 o                         
 -12  15   0       2537.29       2874.14       128.89 o                         
  -9  15   0        117.14        134.33        10.53 o                         
  -6  15   0        501.32        584.22        26.97 o                         
  -3  15   0       4102.68       4039.59       142.75 o                         
   0  15   0       1648.77       1825.52        79.15 o                         
 -14  16   0        803.39       1028.94        54.77 o                         
 -11  16   0       3746.16       3436.05       166.18 o                         
  -8  16   0       5532.93       5035.54       199.97 o                         
  -5  16   0         99.58        134.89        15.70 o                         
  -2  16   0        635.19        647.15        34.44 o                         
 -16  17   0         52.64         45.61        13.23 o                         
 -13  17   0        110.51        138.68        18.79 o                         
 -10  17   0       1861.44       1659.96        94.25 o                         
  -7  17   0          0.63         -3.77         5.70 o                         
  -4  17   0         56.41         41.17        10.26 o                         
  -1  17   0        326.40        308.68        32.33 o                         
 -15  18   0       3018.78       2869.89       161.90 o                         
 -12  18   0         30.15         26.41        18.48 o                         
  -9  18   0       2133.16       2258.81        87.34 o                         
  -6  18   0       2205.38       2501.95       105.45 o                         
  -3  18   0        487.60        485.99        40.58 o                         
   0  18   0        772.05        856.53        55.78 o                         
 -17  19   0         21.35         13.11        30.13 o                         
 -14  19   0       2338.01       2194.71       128.49 o                         
 -11  19   0        356.99        396.13        45.47 o                         
  -8  19   0        105.53        132.00        11.73 o                         
  -5  19   0        794.05        895.56        52.55 o                         
  -2  19   0        220.42        172.86        25.65 o                         
 -19  20   0       1670.58       1488.80        95.09 o                         
 -16  20   0        132.70        197.27        37.20 o                         
 -13  20   0        109.94        120.16        26.32 o                         
 -10  20   0        196.13        214.09        25.97 o                         
  -7  20   0          0.29         -9.62        10.01 o                         
  -4  20   0        373.43        407.12        36.91 o                         
  -1  20   0        846.55        892.94        67.55 o                         
 -18  21   0       3303.06       3494.13       196.63 o                         
 -15  21   0         27.13         51.27        25.15 o                         
 -12  21   0        566.31        637.87        85.57 o                         
  -9  21   0       3560.56       3730.79       235.48 o                         
  -6  21   0       3608.71       3729.79       167.71 o                         
  -3  21   0         10.45          9.04        15.76 o                         
   0  21   0       5067.29       5306.82       286.89 o                         
 -20  22   0       1958.25       2139.76       129.57 o                         
 -17  22   0       1440.49       1587.20       124.63 o                         
 -14  22   0        122.74        129.39        35.14 o                         
 -11  22   0        627.85        679.83        82.38 o                         
  -8  22   0        818.27        799.54        46.48 o                         
  -5  22   0       4149.25       4150.35       205.75 o                         
  -2  22   0         12.44         -0.59        18.02 o                         
 -22  23   0        311.01        372.90        41.40 o                         
 -19  23   0       2015.74       2068.12       134.72 o                         
 -16  23   0         87.32         34.02        29.93 o                         
 -13  23   0         68.17         56.52        38.15 o                         
 -10  23   0        590.56        455.62        47.29 o                         
  -7  23   0        504.18        496.35        38.66 o                         
  -4  23   0        393.42        421.78        40.14 o                         
  -1  23   0        620.62        751.26        62.80 o                         
 -21  24   0         21.93         97.62        33.25 o                         
 -18  24   0         86.45         11.49        28.61 o                         
 -15  24   0       1342.98       1441.19       122.22 o                         
 -12  24   0         52.92         58.03        40.79 o                         
  -9  24   0         14.66        -15.75        19.93 o                         
  -6  24   0         75.96         82.88        17.57 o                         
  -3  24   0          1.42        -16.90        23.55 o                         
   0  24   0       1648.45       1756.63       113.33 o                         
 -23  25   0        586.15        656.30        59.62 o                         
 -20  25   0       1839.00       2017.89       127.20 o                         
 -17  25   0         63.31         89.26        34.58 o                         
 -14  25   0         40.14          4.77        28.83 o                         
 -11  25   0       1036.83       1125.03        85.61 o                         
  -8  25   0        328.73        343.88        43.71 o                         
  -5  25   0        166.79        188.50        25.33 o                         
  -2  25   0        686.25        699.18        58.44 o                         
 -25  26   0        165.60        169.42        45.79 o                         
 -22  26   0        622.26        528.06        54.40 o                         
 -19  26   0          4.82         -4.78        42.99 o                         
 -16  26   0         30.55         10.96        29.93 o                         
 -13  26   0        608.67        574.51        90.47 o                         
 -10  26   0         74.68         54.60        27.03 o                         
  -7  26   0          8.37          1.43        22.28 o                         
  -4  26   0          8.21          9.70        22.89 o                         
  -1  26   0        225.85        241.68        44.87 o                         
 -24  27   0        746.38        833.77        71.33 o                         
 -21  27   0        442.19        465.94        52.64 o                         
 -18  27   0        427.69        380.37        59.16 o                         
 -15  27   0         46.27         19.00        30.01 o                         
 -12  27   0         85.45         61.93        42.13 o                         
  -9  27   0          9.99         16.27        23.08 o                         
  -6  27   0         38.84         34.98        26.01 o                         
  -3  27   0         13.78        -26.32        26.32 o                         
   0  27   0          7.99         16.11        35.79 o                         
 -26  28   0         50.51         58.72        32.05 o                         
 -23  28   0         22.34         11.82        39.48 o                         
 -20  28   0        114.12        105.73        40.99 o                         
 -17  28   0         33.86         78.00        38.19 o                         
 -14  28   0         26.12         59.58        43.05 o                         
 -11  28   0          6.71         25.55        25.82 o                         
  -8  28   0        175.27        142.50        33.25 o                         
  -5  28   0         73.51         42.34        36.02 o                         
  -2  28   0          5.86         31.37        33.41 o                         
 -25  29   0         18.73         75.30        28.66 o                         
 -22  29   0          1.80        -24.76        24.76 o                         
 -19  29   0        779.77        747.28       154.65 o                         
 -16  29   0        101.87         85.18        40.65 o                         
 -13  29   0        218.99        213.86        83.98 o                         
 -10  29   0          6.66         18.22        27.64 o                         
  -7  29   0         38.36        -30.03        30.03 o                         
  -4  29   0        146.52        136.01        44.44 o                         
  -1  29   0          1.34          4.80        79.18 o                         
 -24  30   0        149.31        240.72        55.24 o                         
 -21  30   0         43.82         49.64        37.75 o                         
 -18  30   0        235.53        326.75        65.71 o                         
 -15  30   0        257.13        292.63        56.56 o                         
 -12  30   0         67.63         16.58        41.67 o                         
  -9  30   0          0.02        -10.72        32.32 o                         
  -6  30   0        143.78        182.89        51.74 o                         
 -23  31   0         32.20         53.58        29.91 o                         
 -20  31   0         87.75        125.62        48.27 o                         
 -17  31   0         82.47         52.24        39.15 o                         
 -14  31   0          3.03        -35.74        35.74 o                         
 -11  31   0          1.04         41.50        40.55 o                         
  -8  31   0         17.54         48.79        38.24 o                         
 -22  32   0         23.83         43.94        31.39 o                         
 -19  32   0         46.32         -4.21        34.56 o                         
 -16  32   0        145.85        179.63        52.14 o                         
 -13  32   0          5.79         13.40        45.04 o                         
 -10  32   0        618.54        781.35        96.67 o                         
  -1   1   1       4993.71       4307.48       178.93 o                         
  -3   2   1      25562.98      23232.28      1705.88 o                         
   0   2   1      14533.73      14270.16       791.64 o                         
  -5   3   1     301734.88     239918.94     24399.79 o                         
  -2   3   1      23468.50      23349.13      1362.08 o                         
   1   3   1      23287.32      21974.20      1582.80 o                         
  -7   4   1      37418.98      37804.98      1713.46 o                         
  -4   4   1      22826.40      22511.10      1144.11 o                         
  -1   4   1       8571.24       7673.31       451.61 o                         
   2   4   1     121515.48     113344.46      6634.48 o                         
  -9   5   1      31095.27      31102.86      1188.46 o                         
  -6   5   1       8076.13       8441.24       348.72 o                         
  -3   5   1      14720.79      13690.08       804.73 o                         
   0   5   1       3269.97       2956.02       218.01 o                         
   3   5   1       3010.15       2608.73       140.54 o                         
 -11   6   1      22091.08      23215.35       833.91 o                         
  -8   6   1        359.92        461.21        24.90 o                         
  -5   6   1       3761.71       3858.30       197.95 o                         
  -2   6   1       9523.98       8860.57       402.59 o                         
   1   6   1       3606.82       3862.23       233.17 o                         
   4   6   1      17680.79      18376.17       766.23 o                         
 -13   7   1        699.50        758.00        37.12 o                         
 -10   7   1      16256.74      16450.60       633.30 o                         
  -7   7   1      17889.90      18201.79       752.37 o                         
  -4   7   1        910.24        885.01        44.30 o                         
  -1   7   1       6302.22       5832.45       299.31 o                         
   2   7   1      26614.27      26274.06      1340.56 o                         
   5   7   1       3017.96       3164.32       137.37 o                         
 -15   8   1       1389.15       1556.55        89.54 o                         
 -12   8   1       4951.49       5420.30       211.24 o                         
  -9   8   1        370.15        353.67        17.11 o                         
  -6   8   1       2129.43       2354.05        87.88 o                         
  -3   8   1       4570.55       4067.72       170.41 o                         
   0   8   1        309.58        297.39        19.36 o                         
   3   8   1      20369.49      21316.50       886.72 o                         
   6   8   1       1785.01       1553.62        88.61 o                         
 -17   9   1       1049.00       1135.02        71.45 o                         
 -14   9   1       1170.41       1137.80        62.59 o                         
 -11   9   1       2655.14       2354.58        88.71 o                         
  -8   9   1       8655.91       8437.97       326.21 o                         
  -5   9   1      10637.35      10113.67       364.66 o                         
  -2   9   1       7960.39       7543.19       316.70 o                         
   1   9   1        861.09        859.15        47.20 o                         
   4   9   1       3182.76       3299.11       146.47 o                         
   7   9   1      11662.78      11367.25       586.56 o                         
 -19  10   1       2077.16       1960.99       113.61 o                         
 -16  10   1       2929.13       2761.31       135.46 o                         
 -13  10   1        347.19        515.03        24.25 o                         
 -10  10   1       9585.35       9964.36       360.53 o                         
  -7  10   1       1780.38       1959.34        74.38 o                         
  -4  10   1        458.17        486.85        24.30 o                         
  -1  10   1      10094.27       9977.65       363.07 o                         
   2  10   1       2580.16       2375.53       106.63 o                         
   5  10   1         80.26         87.72        15.73 o                         
   8  10   1         52.88         40.92        18.36 o                         
 -21  11   1       1352.76       1375.41       107.99 o                         
 -18  11   1       2324.12       2370.02       108.94 o                         
 -15  11   1       2656.67       3066.44       125.82 o                         
 -12  11   1       1420.02       1500.92        62.05 o                         
  -9  11   1        190.79        206.59        15.57 o                         
  -6  11   1        705.43        760.27        34.35 o                         
  -3  11   1       1981.60       2232.66        84.66 o                         
   0  11   1      23044.06      23994.24       926.75 o                         
   3  11   1       1046.73        978.81        52.68 o                         
   6  11   1          0.17         -9.36         9.36 o                         
   9  11   1         40.96         25.21        13.58 o                         
 -23  12   1        410.08        357.61        47.73 o                         
 -20  12   1        357.95        341.88        32.02 o                         
 -17  12   1        295.66        312.02        24.97 o                         
 -14  12   1        186.01        191.96        21.83 o                         
 -11  12   1        641.58        726.15        34.45 o                         
  -8  12   1         67.74          6.70         6.40 o                         
  -5  12   1       8738.08       9031.04       351.21 o                         
  -2  12   1       2624.92       2632.71        99.83 o                         
   1  12   1       3441.74       3800.06       153.95 o                         
   4  12   1       1350.39       1358.47        75.32 o                         
   7  12   1       3202.33       2975.46       147.05 o                         
  10  12   1          9.11         11.36        20.43 o                         
 -25  13   1       1062.44        989.00        90.80 o                         
 -22  13   1         45.16         37.74        22.20 o                         
 -19  13   1        300.07        364.34        32.18 o                         
 -16  13   1         99.47         72.61         9.23 o                         
 -13  13   1        196.76        193.00        14.18 o                         
 -10  13   1       6061.74       6080.90       258.24 o                         
  -7  13   1       8459.67       9285.88       339.10 o                         
  -4  13   1       3644.61       4104.63       151.70 o                         
  -1  13   1       2048.51       1893.24        86.71 o                         
   2  13   1        447.32        433.91        32.01 o                         
   5  13   1        510.52        444.41        34.08 o                         
   8  13   1        547.01        459.84        47.90 o                         
  11  13   1        405.82        402.16        46.48 o                         
 -27  14   1         70.01         68.07        49.87 o                         
 -24  14   1        130.62         43.02        44.15 o                         
 -21  14   1        858.13        776.67        55.83 o                         
 -18  14   1         39.04         28.01        10.63 o                         
 -15  14   1       2543.70       2594.28       114.49 o                         
 -12  14   1        447.53        504.23        32.24 o                         
  -9  14   1       7058.80       7232.43       248.53 o                         
  -6  14   1        105.31         82.76        10.08 o                         
  -3  14   1       1249.21       1315.31        62.63 o                         
   0  14   1         25.04         50.96        14.80 o                         
   3  14   1       1352.44       1400.45        78.95 o                         
   6  14   1        132.73        147.31        21.23 o                         
   9  14   1         41.44         32.17        22.72 o                         
  12  14   1        135.99        110.88        30.88 o                         
 -29  15   1         10.38        -26.07        31.32 o                         
 -26  15   1        397.98        311.13        44.87 o                         
 -23  15   1        516.15        585.20        45.11 o                         
 -20  15   1         54.17         28.92        14.33 o                         
 -17  15   1         24.14         36.18         9.93 o                         
 -14  15   1        855.67        939.16        52.11 o                         
 -11  15   1         19.41         13.37         9.46 o                         
  -8  15   1       1832.03       1746.16        65.08 o                         
  -5  15   1         21.93         28.33        10.33 o                         
  -2  15   1        301.28        247.48        19.46 o                         
   1  15   1        212.78        195.49        19.48 o                         
   4  15   1        328.66        367.66        47.80 o                         
   7  15   1        905.43        808.48        68.17 o                         
  10  15   1        794.46        806.37        69.80 o                         
  13  15   1        513.89        619.20        62.03 o                         
 -31  16   1        226.45        393.82        67.60 o                         
 -28  16   1        396.10        265.08        66.85 o                         
 -25  16   1        258.18        235.41        36.60 o                         
 -22  16   1        141.53        160.37        27.55 o                         
 -19  16   1       1963.75       1834.92        80.93 o                         
 -16  16   1       1058.34       1032.09        58.17 o                         
 -13  16   1       2984.19       2887.89       128.04 o                         
 -10  16   1       2872.04       3035.24       123.48 o                         
  -7  16   1       3065.69       3401.96       150.78 o                         
  -4  16   1       2207.13       2372.50       107.50 o                         
  -1  16   1       1033.50       1175.92        54.92 o                         
   2  16   1        407.64        470.28        32.81 o                         
   5  16   1        125.28        197.40        32.97 o                         
   8  16   1          0.43         -4.92        22.37 o                         
  11  16   1          0.71        -17.03        19.75 o                         
  14  16   1         92.16         48.09        49.74 o                         
 -30  17   1        161.61        156.15        61.25 o                         
 -27  17   1        596.31        498.31        59.96 o                         
 -24  17   1        219.57        149.76        32.49 o                         
 -21  17   1          2.49         -6.10         6.10 o                         
 -18  17   1       7315.35       7245.33       338.35 o                         
 -15  17   1       2089.77       2346.53       104.34 o                         
 -12  17   1       7027.57       7002.36       326.36 o                         
  -9  17   1       4006.07       4226.07       186.51 o                         
  -6  17   1        968.12       1108.37        62.82 o                         
  -3  17   1        723.79        841.48        44.32 o                         
   0  17   1        888.90        938.44        52.16 o                         
   3  17   1        466.76        559.98        48.14 o                         
   6  17   1        215.24        183.99        34.02 o                         
   9  17   1         42.00         35.50        30.13 o                         
  12  17   1        473.16        497.37        71.70 o                         
  15  17   1          4.78         22.63        30.38 o                         
 -32  18   1         26.51         15.78        34.74 o                         
 -29  18   1         23.59         18.52        56.39 o                         
 -26  18   1         74.92         55.11        23.74 o                         
 -23  18   1        905.24        914.24        60.90 o                         
 -20  18   1       1952.92       2020.31        89.07 o                         
 -17  18   1       5227.87       5135.29       244.13 o                         
 -14  18   1        109.37         80.77        14.48 o                         
 -11  18   1       2348.68       2533.59       116.97 o                         
  -8  18   1        916.59       1007.77        55.45 o                         
  -5  18   1        915.17        987.26        59.67 o                         
  -2  18   1        625.25        740.23        51.56 o                         
   1  18   1          2.24        -14.25        14.25 o                         
   4  18   1       1058.10       1074.86        98.34 o                         
   7  18   1       1276.80       1380.04        99.89 o                         
  10  18   1        393.97        491.77        54.76 o                         
  13  18   1         34.94          4.74        40.83 o                         
 -31  19   1          5.27        -13.26        58.79 o                         
 -28  19   1          0.01        -33.92        33.92 o                         
 -25  19   1          5.82         -4.00        16.85 o                         
 -22  19   1         51.83         34.14        12.77 o                         
 -19  19   1       2177.70       2132.30       108.60 o                         
 -16  19   1       1069.71       1129.12        63.59 o                         
 -13  19   1        695.68        684.50        46.23 o                         
 -10  19   1        141.42        190.47        19.30 o                         
  -7  19   1        905.98        972.53        62.31 o                         
  -4  19   1        196.55        161.36        20.62 o                         
  -1  19   1       1075.37       1095.67        68.97 o                         
   2  19   1        554.70        688.16        57.54 o                         
   5  19   1        502.21        565.49        48.64 o                         
   8  19   1          1.23          9.88        25.03 o                         
  11  19   1         42.96        130.24        45.40 o                         
 -30  20   1         68.15         90.72        50.11 o                         
 -27  20   1        435.51        407.65        63.07 o                         
 -24  20   1         91.21         50.04        19.27 o                         
 -21  20   1         31.38          2.21        14.49 o                         
 -18  20   1        195.17        259.33        26.08 o                         
 -15  20   1       5807.03       6047.43       316.51 o                         
 -12  20   1       2256.49       2305.77       106.78 o                         
  -9  20   1        156.77        235.83        23.07 o                         
  -6  20   1         11.19         10.17        14.41 o                         
  -3  20   1        170.78        163.82        28.36 o                         
   0  20   1         43.16         74.65        21.57 o                         
   3  20   1        202.81        193.06        30.32 o                         
   6  20   1        640.19        786.03        70.88 o                         
   9  20   1         28.00         14.11        35.21 o                         
  12  20   1        168.76        181.42        48.26 o                         
 -32  21   1        354.25        503.36        93.97 o                         
 -29  21   1        145.44        266.69        56.63 o                         
 -26  21   1         11.55          3.65        28.86 o                         
 -23  21   1         72.77         38.56        19.65 o                         
 -20  21   1       8398.17       8464.51       394.33 o                         
 -17  21   1         25.19         47.02        16.81 o                         
 -14  21   1         25.01        -11.78        11.78 o                         
 -11  21   1       3971.23       4169.27       169.73 o                         
  -8  21   1         82.08         74.61        16.31 o                         
  -5  21   1        156.81        144.93        23.08 o                         
  -2  21   1         69.74         41.61        20.42 o                         
   1  21   1         36.69         77.29        22.30 o                         
   4  21   1        605.52        623.22        52.06 o                         
   7  21   1         83.95         91.34        37.40 o                         
  10  21   1         26.35         -0.83        31.96 o                         
 -31  22   1          8.81        -12.87        41.67 o                         
 -28  22   1         20.91         62.02        36.03 o                         
 -25  22   1         77.01         33.08        31.71 o                         
 -22  22   1        446.47        430.62        42.69 o                         
 -19  22   1        436.79        466.93        35.97 o                         
 -16  22   1         99.58         91.17        21.47 o                         
 -13  22   1          0.53         -9.54        11.78 o                         
 -10  22   1         86.59         82.76        14.14 o                         
  -7  22   1        809.08        987.83        63.70 o                         
  -4  22   1       2505.23       2721.04       138.38 o                         
  -1  22   1         18.55         20.61        18.56 o                         
   2  22   1         49.35         37.32        20.32 o                         
   5  22   1         91.40         61.22        33.25 o                         
   8  22   1         12.74         10.84        26.37 o                         
 -30  23   1         40.17         53.72        38.18 o                         
 -27  23   1         31.67        -18.59        45.67 o                         
 -24  23   1         58.54         73.85        32.91 o                         
 -21  23   1         40.90         30.69        21.95 o                         
 -18  23   1          0.54         21.60        27.64 o                         
 -15  23   1       1369.46       1202.15        80.10 o                         
 -12  23   1       1143.05       1227.56        73.31 o                         
  -9  23   1         54.89         42.21        15.64 o                         
  -6  23   1       4186.40       4692.04       246.11 o                         
  -3  23   1       1666.81       1768.96       100.69 o                         
   0  23   1        792.60        767.75        59.30 o                         
   3  23   1         95.89         82.36        30.34 o                         
   6  23   1        373.68        313.14        45.63 o                         
 -29  24   1         27.66         66.41        39.76 o                         
 -26  24   1         48.85         42.67        47.06 o                         
 -23  24   1          2.84         -1.01        20.09 o                         
 -20  24   1         78.31         71.83        26.23 o                         
 -17  24   1        134.03        139.47        37.02 o                         
 -14  24   1        701.54        715.76        61.16 o                         
 -11  24   1       1582.27       1800.95       129.49 o                         
  -8  24   1         31.51         27.60        17.38 o                         
  -5  24   1       1736.87       1797.55       101.82 o                         
  -2  24   1       2022.94       2206.44       202.95 o                         
   1  24   1        276.16        274.64        40.61 o                         
   4  24   1         14.29         35.22        26.72 o                         
   7  24   1        270.42        244.68        54.37 o                         
 -28  25   1        514.70        446.49       125.03 o                         
 -25  25   1         62.70         37.62        33.04 o                         
 -22  25   1       1188.80       1284.18        90.71 o                         
 -19  25   1        115.40        116.79        35.21 o                         
 -16  25   1       1915.45       2052.93       151.91 o                         
 -13  25   1        133.14         66.70        18.41 o                         
 -10  25   1         53.84         36.97        15.38 o                         
  -7  25   1        177.78        257.69        40.27 o                         
  -4  25   1        209.05        257.99        37.76 o                         
  -1  25   1        637.83        715.85        63.40 o                         
   2  25   1         96.72         62.63        40.87 o                         
   5  25   1         61.47         97.97        32.05 o                         
 -30  26   1        403.85        366.70        68.80 o                         
 -27  26   1         17.58         38.54        37.42 o                         
 -24  26   1        124.14         87.20        45.05 o                         
 -21  26   1          6.47        -20.49        20.49 o                         
 -18  26   1        215.16        104.05        35.96 o                         
 -15  26   1        299.94        346.00        67.45 o                         
 -12  26   1         35.93         42.35        25.93 o                         
  -9  26   1         52.28         60.36        19.24 o                         
  -6  26   1         34.71         -7.69        17.78 o                         
  -3  26   1        925.43       1143.53       116.04 o                         
   0  26   1        138.47        128.14        33.65 o                         
   3  26   1        189.92        197.42        47.57 o                         
 -29  27   1       1038.73        933.67       104.92 o                         
 -26  27   1         16.27         -5.94        31.87 o                         
 -23  27   1        687.14        654.01        59.75 o                         
 -20  27   1        190.16        180.43        43.32 o                         
 -17  27   1          0.15         21.35        28.07 o                         
 -14  27   1         18.77         -1.34        35.05 o                         
 -11  27   1        215.92        183.38        37.16 o                         
  -8  27   1       1177.78       1301.92       100.32 o                         
  -5  27   1       1084.63       1237.66       112.33 o                         
  -2  27   1        444.76        517.92        53.62 o                         
   1  27   1         30.46         39.73        27.32 o                         
 -28  28   1          3.83         -5.21        36.87 o                         
 -25  28   1        131.24         50.29        40.32 o                         
 -22  28   1        304.91        265.00        39.17 o                         
 -19  28   1         16.16        -26.87        29.63 o                         
 -16  28   1         21.70         26.37        31.58 o                         
 -13  28   1          6.20         13.54        34.98 o                         
 -10  28   1        344.27        391.86        50.67 o                         
  -7  28   1          0.67        -22.40        26.94 o                         
  -4  28   1        278.54        286.87        52.14 o                         
  -1  28   1        110.92         88.25        40.06 o                         
 -27  29   1          0.04        -47.05        59.04 o                         
 -24  29   1          2.62         20.23        26.24 o                         
 -21  29   1         50.77        -23.19        32.21 o                         
 -18  29   1          2.86         26.51        31.80 o                         
 -15  29   1        122.42        110.90        74.38 o                         
 -12  29   1          1.84        -22.19        22.98 o                         
  -9  29   1         66.69         58.80        33.07 o                         
  -6  29   1         47.11         15.20        29.32 o                         
  -3  29   1        120.12         62.76        33.64 o                         
 -26  30   1         13.48          7.57        40.32 o                         
 -23  30   1          9.74         31.49        26.73 o                         
 -20  30   1          0.29        -10.22        32.05 o                         
 -17  30   1         30.20         39.02        34.41 o                         
 -14  30   1        492.76        542.64       148.76 o                         
 -11  30   1         73.24         43.79        31.95 o                         
  -8  30   1         49.81         22.08        28.05 o                         
  -5  30   1          1.83        -26.14        26.14 o                         
 -22  31   1        451.31        660.37        68.57 o                         
 -19  31   1         14.80         35.99        35.27 o                         
 -16  31   1          0.81         23.17        35.54 o                         
 -13  31   1         33.26         21.93        40.15 o                         
 -10  31   1        199.83        221.50        44.45 o                         
  -7  31   1        192.63        141.54        52.99 o                         
 -21  32   1         83.63        129.06        44.69 o                         
 -18  32   1         46.77         48.08        61.62 o                         
 -15  32   1         35.87         82.18        53.03 o                         
 -12  32   1         94.61         89.23        36.81 o                         
   0   1   2          0.66          4.08         6.41 o                         
  -2   2   2       5569.18       4839.25       233.22 o                         
   1   2   2      34624.21      31579.40      1430.92 o                         
  -4   3   2      56665.53      54637.23      2482.76 o                         
  -1   3   2        616.14        570.11        29.34 o                         
   2   3   2       1127.19       1150.45        74.28 o                         
  -6   4   2     100076.93      92293.38      4186.00 o                         
  -3   4   2     131505.09     119334.88      8209.14 o                         
   0   4   2       1240.17       1224.32        67.15 o                         
   3   4   2        274.74        231.66        22.38 o                         
  -8   5   2        103.86         56.35         7.98 o                         
  -5   5   2      30829.03      30664.27      1538.81 o                         
  -2   5   2       7861.09       8381.48       493.63 o                         
   1   5   2       2731.59       2684.68       144.52 o                         
   4   5   2      14759.44      14064.80       723.59 o                         
 -10   6   2        438.65        455.22        27.54 o                         
  -7   6   2       8580.83       9284.41       426.19 o                         
  -4   6   2      56020.23      57108.79      2593.79 o                         
  -1   6   2       4187.74       4765.21       221.89 o                         
   2   6   2          5.85         38.55        11.50 o                         
   5   6   2      20595.35      20471.88      1051.41 o                         
 -12   7   2       4780.49       4407.93       207.99 o                         
  -9   7   2       7282.54       8014.34       367.59 o                         
  -6   7   2        533.97        680.50        33.70 o                         
  -3   7   2      16423.49      15086.76       767.69 o                         
   0   7   2       5232.14       5142.83       270.20 o                         
   3   7   2        625.09        720.58        43.98 o                         
   6   7   2          3.99         14.58        12.70 o                         
 -14   8   2        676.96        728.23        43.55 o                         
 -11   8   2       2131.99       1934.37       109.38 o                         
  -8   8   2       1087.19       1046.02        39.30 o                         
  -5   8   2       4157.19       4156.07       178.40 o                         
  -2   8   2       1480.67       1237.92        71.91 o                         
   1   8   2        535.46        559.10        36.21 o                         
   4   8   2       1785.25       1999.86       114.12 o                         
   7   8   2       2774.73       2554.23       114.68 o                         
 -16   9   2       1601.95       1562.55        82.02 o                         
 -13   9   2      15125.63      13961.90       719.92 o                         
 -10   9   2        176.66        234.02        12.81 o                         
  -7   9   2       2288.75       2319.06        87.49 o                         
  -4   9   2         52.22         46.97        10.47 o                         
  -1   9   2       2252.16       2231.42       109.40 o                         
   2   9   2       6704.33       6938.90       321.31 o                         
   5   9   2       2857.23       2928.75       131.04 o                         
   8   9   2         11.73         -0.78         9.51 o                         
 -18  10   2        974.81        977.89        66.19 o                         
 -15  10   2        347.47        320.85        29.58 o                         
 -12  10   2       1616.57       1660.37        83.87 o                         
  -9  10   2      28901.37      30733.78      1105.91 o                         
  -6  10   2       4513.94       4687.26       199.80 o                         
  -3  10   2        303.84        304.43        21.72 o                         
   0  10   2        677.98        930.16        53.83 o                         
   3  10   2       1682.61       1828.91       105.97 o                         
   6  10   2        277.08        316.48        25.30 o                         
   9  10   2       1994.03       1860.07       106.85 o                         
 -20  11   2        261.23        330.92        38.44 o                         
 -17  11   2         79.44         98.18        18.62 o                         
 -14  11   2        112.80        128.75        16.67 o                         
 -11  11   2       5656.25       5765.25       226.75 o                         
  -8  11   2         14.92         47.31         8.93 o                         
  -5  11   2       1238.66       1208.92        55.63 o                         
  -2  11   2         65.35         73.88        13.08 o                         
   1  11   2       2107.95       2009.14       102.19 o                         
   4  11   2       2223.89       2196.84       111.27 o                         
   7  11   2        176.32        188.66        34.52 o                         
  10  11   2         32.08         -6.51        20.02 o                         
 -22  12   2        349.95        278.08        41.99 o                         
 -19  12   2        978.30        916.49        63.44 o                         
 -16  12   2       6297.91       6010.49       278.97 o                         
 -13  12   2       1188.20       1249.62        54.91 o                         
 -10  12   2      11045.81      12201.12       472.00 o                         
  -7  12   2       8241.50       8730.28       402.16 o                         
  -4  12   2       2558.51       2528.15       112.11 o                         
  -1  12   2       2024.34       2110.17       106.06 o                         
   2  12   2       8150.45       8817.61       371.97 o                         
   5  12   2       1719.82       1739.49        93.36 o                         
   8  12   2        171.73        195.54        28.91 o                         
  11  12   2        352.35        289.85        40.28 o                         
 -24  13   2          8.43         63.92        23.90 o                         
 -21  13   2        765.57        611.55        62.94 o                         
 -18  13   2         13.29         13.14        14.89 o                         
 -15  13   2       1387.99       1241.93        69.71 o                         
 -12  13   2        308.86        362.25        23.97 o                         
  -9  13   2       1604.12       1667.45        76.49 o                         
  -6  13   2       2426.30       2302.02        95.67 o                         
  -3  13   2       1050.04       1241.95        60.16 o                         
   0  13   2      10054.61      10458.21       441.72 o                         
   3  13   2        975.11       1057.31        62.72 o                         
   6  13   2        178.69        152.17        18.41 o                         
   9  13   2        458.26        385.21        45.01 o                         
  12  13   2        975.12        848.34        73.70 o                         
 -26  14   2        328.33        256.60        39.01 o                         
 -23  14   2       1377.94       1104.54        94.84 o                         
 -20  14   2          9.89          9.43        15.54 o                         
 -17  14   2       1057.66        966.72        58.92 o                         
 -14  14   2        168.20        158.02        13.85 o                         
 -11  14   2       2770.77       2710.99       131.88 o                         
  -8  14   2        171.95        208.99        23.69 o                         
  -5  14   2        505.61        566.13        37.02 o                         
  -2  14   2        948.08       1079.28        55.29 o                         
   1  14   2       1469.39       1423.34        70.28 o                         
   4  14   2        852.50        931.36        59.02 o                         
   7  14   2        105.81         87.46        18.79 o                         
  10  14   2        675.48        585.15        57.95 o                         
  13  14   2          5.00         30.63        25.29 o                         
 -28  15   2         35.78         33.88        27.36 o                         
 -25  15   2        164.34        137.08        36.69 o                         
 -22  15   2        751.86        798.09        76.03 o                         
 -19  15   2        907.23        938.44        70.11 o                         
 -16  15   2       3389.69       3294.77       136.19 o                         
 -13  15   2       1785.10       1744.25        87.40 o                         
 -10  15   2         40.30         42.24        10.52 o                         
  -7  15   2       7670.83       8354.18       352.78 o                         
  -4  15   2        464.73        628.89        38.06 o                         
  -1  15   2        295.02        307.21        24.27 o                         
   2  15   2        469.85        505.74        33.35 o                         
   5  15   2        220.65        219.44        35.40 o                         
   8  15   2        924.81        802.55        69.09 o                         
  11  15   2         93.81         75.82        27.79 o                         
  14  15   2         39.57         20.60        27.59 o                         
 -30  16   2        199.19         75.86        39.48 o                         
 -27  16   2         30.02         57.35        28.03 o                         
 -24  16   2         31.52          7.02        23.71 o                         
 -21  16   2         11.26        -13.88        13.88 o                         
 -18  16   2       7405.78       6803.89       321.45 o                         
 -15  16   2        540.72        585.50        31.60 o                         
 -12  16   2         96.85        101.59        15.31 o                         
  -9  16   2       4512.06       5218.10       223.45 o                         
  -6  16   2        324.22        367.32        27.20 o                         
  -3  16   2         19.11         38.89        12.26 o                         
   0  16   2        184.77        182.04        19.07 o                         
   3  16   2        513.65        509.13        35.22 o                         
   6  16   2       1240.04       1190.52        89.81 o                         
   9  16   2          5.33         -0.83        24.58 o                         
  12  16   2        138.72        110.54        39.14 o                         
  15  16   2         15.64        -23.39        27.45 o                         
 -32  17   2         32.85         56.75        60.95 o                         
 -29  17   2         58.82         -5.26        22.80 o                         
 -26  17   2         30.32          0.50        24.12 o                         
 -23  17   2          8.11        -11.77        19.45 o                         
 -20  17   2         30.62         37.99        22.23 o                         
 -17  17   2        233.42        250.09        18.19 o                         
 -14  17   2        507.97        502.61        36.62 o                         
 -11  17   2         72.71         90.65        14.17 o                         
  -8  17   2        201.43        225.00        24.12 o                         
  -5  17   2        388.61        364.26        27.72 o                         
  -2  17   2        280.75        311.74        25.68 o                         
   1  17   2        153.84        173.16        19.65 o                         
   4  17   2       1153.75       1145.09        73.43 o                         
   7  17   2        272.55        322.41        43.97 o                         
  10  17   2         34.29          9.44        33.59 o                         
  13  17   2          3.98         33.96        29.09 o                         
 -31  18   2          0.64        -24.34        27.16 o                         
 -28  18   2        127.26         94.41        32.92 o                         
 -25  18   2          1.21         28.48        35.14 o                         
 -22  18   2        885.04        759.04        64.94 o                         
 -19  18   2       1677.58       1682.73        76.01 o                         
 -16  18   2        558.54        556.36        36.15 o                         
 -13  18   2         22.78         24.59        11.82 o                         
 -10  18   2        580.93        641.14        41.01 o                         
  -7  18   2         80.33         96.46        21.79 o                         
  -4  18   2        973.92       1097.83        60.98 o                         
  -1  18   2       1425.75       1478.16        76.58 o                         
   2  18   2       1734.17       1707.21        97.01 o                         
   5  18   2        887.71        875.68        63.36 o                         
   8  18   2        597.73        562.87        59.43 o                         
  11  18   2        209.97        351.22        49.55 o                         
  14  18   2         32.37         32.57        32.52 o                         
 -30  19   2          1.83         22.20        29.86 o                         
 -27  19   2         59.00         22.11        25.62 o                         
 -24  19   2        109.99        137.89        28.53 o                         
 -21  19   2         15.87         18.93        19.53 o                         
 -18  19   2       7461.95       7312.77       291.70 o                         
 -15  19   2       2868.19       2788.75       137.17 o                         
 -12  19   2          9.87          5.25        11.45 o                         
  -9  19   2          3.46        -14.69        14.69 o                         
  -6  19   2        676.19        654.60        47.34 o                         
  -3  19   2          4.90         11.05        15.95 o                         
   0  19   2       2052.06       2127.85       116.21 o                         
   3  19   2       1487.35       1438.20        88.66 o                         
   6  19   2         58.87         46.23        23.19 o                         
   9  19   2         80.42         82.46        30.70 o                         
  12  19   2        190.79        273.66        46.31 o                         
 -32  20   2         59.10        -69.58        69.58 o                         
 -29  20   2         96.38         20.60        40.30 o                         
 -26  20   2         18.27          1.94        19.41 o                         
 -23  20   2          0.21        -19.39        19.39 o                         
 -20  20   2       5150.40       4982.20       240.81 o                         
 -17  20   2       3099.13       3068.62       137.95 o                         
 -14  20   2        616.54        581.87        47.90 o                         
 -11  20   2         84.91         74.11        15.84 o                         
  -8  20   2        183.35        210.96        25.55 o                         
  -5  20   2        100.70         57.67        25.44 o                         
  -2  20   2          7.87         -6.23        18.59 o                         
   1  20   2       5137.52       5471.41       265.07 o                         
   4  20   2         45.74         28.62        26.38 o                         
   7  20   2          0.16         -1.57        21.09 o                         
  10  20   2        484.78        460.56        59.10 o                         
 -31  21   2         28.18         12.35        49.70 o                         
 -28  21   2        250.78        192.33        61.68 o                         
 -25  21   2         51.12          6.03        22.31 o                         
 -22  21   2       1815.43       1662.50       108.90 o                         
 -19  21   2       2079.67       1892.51        93.16 o                         
 -16  21   2       3737.28       3586.75       176.07 o                         
 -13  21   2        390.53        394.74        31.92 o                         
 -10  21   2        100.01        128.46        20.46 o                         
  -7  21   2        605.53        650.79        71.32 o                         
  -4  21   2          0.25        -13.85        13.85 o                         
  -1  21   2       2257.87       2382.71       128.50 o                         
   2  21   2         11.33        -16.44        21.08 o                         
   5  21   2         13.11        -10.60        29.13 o                         
   8  21   2        269.57        170.21        32.57 o                         
 -30  22   2         87.00         80.02        53.38 o                         
 -27  22   2         53.58         34.64        43.23 o                         
 -24  22   2        117.29        117.81        26.36 o                         
 -21  22   2          0.03         15.93        15.36 o                         
 -18  22   2          0.13          2.80        15.37 o                         
 -15  22   2       1950.11       1985.25       103.50 o                         
 -12  22   2       2648.05       3002.29       137.73 o                         
  -9  22   2          1.85        -14.13        14.13 o                         
  -6  22   2        270.59        357.69        36.27 o                         
  -3  22   2        147.73        103.16        25.10 o                         
   0  22   2        110.75        171.47        29.86 o                         
   3  22   2        531.60        485.27        46.64 o                         
   6  22   2        113.05         81.70        33.10 o                         
   9  22   2        347.68        393.09        55.49 o                         
 -29  23   2         18.53          4.68        41.18 o                         
 -26  23   2        106.33        104.38        39.06 o                         
 -23  23   2         43.75         57.27        22.76 o                         
 -20  23   2        535.29        455.23        41.18 o                         
 -17  23   2       6909.41       6835.40       323.09 o                         
 -14  23   2         67.55         61.82        32.69 o                         
 -11  23   2        115.81         84.23        27.50 o                         
  -8  23   2          0.02         23.20        18.89 o                         
  -5  23   2          2.00         20.84        21.28 o                         
  -2  23   2        777.67        801.50        60.63 o                         
   1  23   2         78.44         60.59        27.05 o                         
   4  23   2         49.50         48.28        24.32 o                         
   7  23   2        350.38        389.41        53.79 o                         
 -28  24   2         59.04         42.41        37.42 o                         
 -25  24   2         61.83         27.34        34.72 o                         
 -22  24   2         62.88         67.76        21.40 o                         
 -19  24   2         61.69         95.90        19.97 o                         
 -16  24   2         52.42         31.70        17.10 o                         
 -13  24   2        543.73        679.13        47.19 o                         
 -10  24   2       1239.58       1466.77        85.81 o                         
  -7  24   2        156.58        162.27        27.76 o                         
  -4  24   2       1556.43       1912.08       139.16 o                         
  -1  24   2        316.04        322.90        38.80 o                         
   2  24   2          2.90        -26.82        26.82 o                         
   5  24   2         40.98         87.18        34.03 o                         
 -30  25   2        343.98        427.86        71.69 o                         
 -27  25   2        406.07        391.12        65.04 o                         
 -24  25   2         31.87          7.93        60.34 o                         
 -21  25   2          1.11         -1.27        37.63 o                         
 -18  25   2        124.65        138.56        25.80 o                         
 -15  25   2        133.27        137.82        25.71 o                         
 -12  25   2         55.84         91.41        20.48 o                         
  -9  25   2       2489.56       2989.38       214.96 o                         
  -6  25   2        645.17        774.23        58.71 o                         
  -3  25   2          4.60         -4.48        23.36 o                         
   0  25   2        235.14        204.65        45.52 o                         
   3  25   2         39.61         26.21        34.34 o                         
 -29  26   2         36.59         43.96        39.07 o                         
 -26  26   2         90.42         90.57        46.52 o                         
 -23  26   2         52.52         64.95        37.29 o                         
 -20  26   2         14.91         12.24        23.47 o                         
 -17  26   2        124.34         98.42        25.49 o                         
 -14  26   2        124.17        106.23        21.48 o                         
 -11  26   2       1962.12       2271.15       170.84 o                         
  -8  26   2        490.47        611.82        50.79 o                         
  -5  26   2        801.61        981.33        70.35 o                         
  -2  26   2         52.22         84.93        27.18 o                         
   1  26   2          2.58         68.41        31.55 o                         
 -28  27   2        414.40        503.03       101.44 o                         
 -25  27   2         51.70         13.92        34.75 o                         
 -22  27   2         29.96         38.88        46.26 o                         
 -19  27   2        263.25        252.95        45.35 o                         
 -16  27   2          0.91         32.10        28.40 o                         
 -13  27   2         23.91         21.27        17.82 o                         
 -10  27   2         43.36         67.90        26.29 o                         
  -7  27   2        132.33        177.03        31.42 o                         
  -4  27   2        133.04         75.44        25.66 o                         
  -1  27   2          0.12        -27.44        28.73 o                         
 -27  28   2        350.98        334.75        67.01 o                         
 -24  28   2          2.16        -13.36        31.39 o                         
 -21  28   2          5.13        -15.23        26.39 o                         
 -18  28   2        113.45        124.54        37.37 o                         
 -15  28   2         15.88         27.38        43.04 o                         
 -12  28   2        402.36        424.10        47.18 o                         
  -9  28   2        374.47        468.20        57.81 o                         
  -6  28   2        236.69        237.97        32.13 o                         
  -3  28   2         26.92         14.14        27.26 o                         
 -26  29   2        136.06        107.75        45.79 o                         
 -23  29   2        189.10        220.76        91.18 o                         
 -20  29   2         16.04         44.62        45.59 o                         
 -17  29   2         37.50         16.87        33.19 o                         
 -14  29   2         70.52         33.37        30.45 o                         
 -11  29   2        258.40        254.76        64.54 o                         
  -8  29   2        186.89        209.40        37.09 o                         
  -5  29   2         10.78          6.46        44.81 o                         
 -25  30   2          6.46        -22.39        34.67 o                         
 -22  30   2         38.77         20.77        25.92 o                         
 -19  30   2        353.01        422.01        61.63 o                         
 -16  30   2          1.99         25.19        44.11 o                         
 -13  30   2        260.03        272.61        46.44 o                         
 -10  30   2         90.91        110.94        35.33 o                         
  -7  30   2          5.80         55.29        49.79 o                         
 -21  31   2         10.32         19.40        40.30 o                         
 -18  31   2         10.70        -32.17        49.43 o                         
 -15  31   2         35.79        -17.14        45.28 o                         
 -12  31   2          6.73        -26.35        26.35 o                         
  -9  31   2         64.07         60.38        43.31 o                         
 -17  32   2         23.47          3.79        34.27 o                         
 -14  32   2          0.04        -21.21        30.98 o                         
   0   0   3      21986.65      18681.14      2052.47 o                         
   1   1   3       3118.74       3127.08       123.03 o                         
  -1   2   3       1343.41       1299.64        68.28 o                         
   2   2   3       1749.62       1756.85        72.22 o                         
  -3   3   3       7505.23       6663.00       277.84 o                         
   0   3   3       2481.78       2054.79        89.23 o                         
   3   3   3       1998.16       1770.12        72.82 o                         
  -5   4   3       1316.90       1317.90        50.63 o                         
  -2   4   3       9252.23       9417.35       389.53 o                         
   1   4   3       4835.49       4814.74       225.94 o                         
   4   4   3        476.13        450.16        26.41 o                         
  -7   5   3      21006.79      22009.82       849.53 o                         
  -4   5   3       1760.90       1703.81        80.77 o                         
  -1   5   3        330.64        364.71        23.09 o                         
   2   5   3        161.12        251.53        16.58 o                         
   5   5   3      20463.45      19762.19       902.08 o                         
  -9   6   3       9284.91       9496.99       441.39 o                         
  -6   6   3       2976.18       3130.52       123.23 o                         
  -3   6   3       9097.96       9586.06       402.56 o                         
   0   6   3       4161.68       4221.05       196.54 o                         
   3   6   3        194.81        203.85        19.31 o                         
   6   6   3      16555.49      15916.00       735.30 o                         
 -11   7   3      12046.33      11334.63       526.79 o                         
  -8   7   3      47730.06      52310.25      2168.55 o                         
  -5   7   3       1280.54       1128.47        54.16 o                         
  -2   7   3       1645.00       1610.14        90.45 o                         
   1   7   3        201.47        225.16        23.25 o                         
   4   7   3       2489.63       2117.45       120.55 o                         
   7   7   3       1828.26       1654.72        77.53 o                         
 -13   8   3       2562.30       2220.24       111.97 o                         
 -10   8   3      26654.00      26290.32      1345.02 o                         
  -7   8   3       8408.40       8503.91       352.59 o                         
  -4   8   3         28.04         18.24         7.20 o                         
  -1   8   3         36.26         71.39        11.72 o                         
   2   8   3       8380.68       8304.38       431.55 o                         
   5   8   3        339.27        348.20        43.98 o                         
   8   8   3       2415.04       2242.33       103.56 o                         
 -15   9   3       1976.14       3750.09       564.95 o                         
 -12   9   3       1649.52       1553.25        89.68 o                         
  -9   9   3       2296.23       2182.56        80.29 o                         
  -6   9   3       1570.69       1932.00        87.63 o                         
  -3   9   3       3178.84       3762.36       178.73 o                         
   0   9   3         17.32         23.52        11.21 o                         
   3   9   3          5.07        166.68        24.43 o                         
   6   9   3         99.45         59.10        18.50 o                         
   9   9   3          0.07         -0.02         8.93 o                         
 -17  10   3        633.46        702.56        47.38 o                         
 -14  10   3       5320.63       4632.94       247.06 o                         
 -11  10   3       1928.98       2067.57       115.87 o                         
  -8  10   3        606.33        554.64        31.89 o                         
  -5  10   3      11319.17      12665.70       581.47 o                         
  -2  10   3       9244.62       8660.26       366.98 o                         
   1  10   3          0.04        -11.55        11.55 o                         
   4  10   3        367.20        368.10        37.94 o                         
   7  10   3       2172.69       1860.34        87.92 o                         
  10  10   3       1983.88       1818.59        89.53 o                         
 -19  11   3         18.06         -5.43        17.21 o                         
 -16  11   3       1244.97       1162.09        74.54 o                         
 -13  11   3       1018.65       1008.16        63.33 o                         
 -10  11   3       2878.92       2860.02       125.65 o                         
  -7  11   3       1972.86       2551.19       113.50 o                         
  -4  11   3        549.26        586.42        35.81 o                         
  -1  11   3       1352.65       1518.99        91.30 o                         
   2  11   3        616.93        630.98        56.09 o                         
   5  11   3       6700.67       6148.00       328.90 o                         
   8  11   3        381.51        376.50        40.60 o                         
  11  11   3         17.57         34.76        22.11 o                         
 -21  12   3        168.50        291.06        37.88 o                         
 -18  12   3        374.75        322.50        39.14 o                         
 -15  12   3        768.43        633.55        49.87 o                         
 -12  12   3        147.69        221.82        23.46 o                         
  -9  12   3       4847.71       5199.68       206.18 o                         
  -6  12   3       4042.34       4181.74       182.79 o                         
  -3  12   3       3326.81       3413.37       186.48 o                         
   0  12   3       3318.15       3035.47       169.08 o                         
   3  12   3        121.60         85.16        16.44 o                         
   6  12   3        825.55       1202.20       119.91 o                         
   9  12   3        639.16        562.48        56.20 o                         
  12  12   3       1130.52       1080.90        87.46 o                         
 -23  13   3        587.57        526.02        53.90 o                         
 -20  13   3       1974.84       1648.47       112.56 o                         
 -17  13   3        127.50         97.40        18.99 o                         
 -14  13   3       3675.64       3480.59       189.42 o                         
 -11  13   3         39.74         11.07         8.42 o                         
  -8  13   3         28.20         10.24        10.86 o                         
  -5  13   3       1730.61       2119.39       106.54 o                         
  -2  13   3        491.58        463.44        43.39 o                         
   1  13   3       1029.12       1016.96        72.87 o                         
   4  13   3          1.57         -4.46        15.42 o                         
   7  13   3         46.22         72.10        16.54 o                         
  10  13   3        351.15        281.38        40.99 o                         
  13  13   3          9.22         11.76        34.29 o                         
 -25  14   3         50.24        119.33        30.66 o                         
 -22  14   3        680.49        596.12        65.84 o                         
 -19  14   3        130.10        103.22        22.74 o                         
 -16  14   3      12081.92      10812.06       564.87 o                         
 -13  14   3         61.57         43.89         8.89 o                         
 -10  14   3        103.07         59.88        13.86 o                         
  -7  14   3       2020.03       2524.25       165.43 o                         
  -4  14   3       1018.46       1013.91        69.02 o                         
  -1  14   3        406.00        453.69        56.86 o                         
   2  14   3        218.23        222.59        27.78 o                         
   5  14   3        155.12         34.79        27.71 o                         
   8  14   3         62.11         20.21        24.04 o                         
  11  14   3          1.51        -16.00        20.94 o                         
  14  14   3         41.55        -23.85        23.85 o                         
 -27  15   3        421.12        546.59        58.27 o                         
 -24  15   3         90.63         37.43        21.69 o                         
 -21  15   3          0.88        -16.34        17.06 o                         
 -18  15   3       6538.77       6243.27       332.82 o                         
 -15  15   3        371.09        418.13        48.53 o                         
 -12  15   3         45.86         46.07        10.87 o                         
  -9  15   3       1732.46       1994.98        86.11 o                         
  -6  15   3       1707.07       2020.71       103.36 o                         
  -3  15   3        506.21        573.46        42.64 o                         
   0  15   3        598.41        706.84        49.18 o                         
   3  15   3       5802.21       5887.61       253.05 o                         
   6  15   3          1.65        -20.17        20.17 o                         
   9  15   3        159.84        172.48        33.58 o                         
  12  15   3        807.24        701.35        92.82 o                         
  15  15   3         10.51         42.42        31.05 o                         
 -29  16   3         11.26        -16.83        21.19 o                         
 -26  16   3         83.07         65.09        27.11 o                         
 -23  16   3         62.09         24.05        23.43 o                         
 -20  16   3        590.56        573.25        49.98 o                         
 -17  16   3         58.39         50.75        17.90 o                         
 -14  16   3       1505.67       1439.19        70.77 o                         
 -11  16   3         56.71         41.16        12.52 o                         
  -8  16   3        598.82        633.76        56.12 o                         
  -5  16   3        267.09        336.02        31.04 o                         
  -2  16   3         32.34         37.72        12.20 o                         
   1  16   3         19.36         -0.65        10.99 o                         
   4  16   3        337.79        403.59        39.78 o                         
   7  16   3         88.83          4.00        24.24 o                         
  10  16   3        439.38        373.56        61.65 o                         
  13  16   3          9.77        -27.90        27.90 o                         
 -31  17   3          0.08         25.91        30.75 o                         
 -28  17   3          5.98         -5.10        23.52 o                         
 -25  17   3         88.86        110.20        37.28 o                         
 -22  17   3         15.17         32.02        46.75 o                         
 -19  17   3        389.87        450.63        39.21 o                         
 -16  17   3        585.35        632.04        34.60 o                         
 -13  17   3        102.75         86.63        15.32 o                         
 -10  17   3       3074.30       3263.41       165.58 o                         
  -7  17   3       1277.07       1376.18        75.99 o                         
  -4  17   3        345.07        369.72        28.99 o                         
  -1  17   3         51.76         56.30        14.25 o                         
   2  17   3         13.68         12.93        14.86 o                         
   5  17   3        822.50        818.87        71.57 o                         
   8  17   3         69.91         38.17        42.60 o                         
  11  17   3         14.08         22.86        37.75 o                         
  14  17   3          7.28        -19.37        29.11 o                         
 -30  18   3        124.89        136.45        53.77 o                         
 -27  18   3         93.35         98.00        35.67 o                         
 -24  18   3        541.00        411.30        62.54 o                         
 -21  18   3        783.14        709.88        59.41 o                         
 -18  18   3         56.96         24.96        17.40 o                         
 -15  18   3       9481.35       8646.71       369.99 o                         
 -12  18   3        352.16        393.27        26.40 o                         
  -9  18   3         33.45         10.00        13.84 o                         
  -6  18   3          0.01         35.02        19.73 o                         
  -3  18   3         10.62          2.65        15.09 o                         
   0  18   3         27.62         10.05        16.75 o                         
   3  18   3       1295.30       1319.86       135.00 o                         
   6  18   3          0.50         -8.08        24.87 o                         
   9  18   3        254.35        268.36        54.83 o                         
  12  18   3          1.11        111.90        34.54 o                         
 -29  19   3          5.06         12.84        26.24 o                         
 -26  19   3         44.81        -22.24        22.24 o                         
 -23  19   3         51.68         36.53        25.62 o                         
 -20  19   3        135.65        124.35        28.92 o                         
 -17  19   3        525.56        615.79        40.58 o                         
 -14  19   3        313.01        357.54        30.95 o                         
 -11  19   3       1019.66       1128.24        63.02 o                         
  -8  19   3       1240.84       1323.50        78.08 o                         
  -5  19   3        126.54        104.10        22.15 o                         
  -2  19   3        797.75        792.65        58.49 o                         
   1  19   3        675.86        665.45        64.28 o                         
   4  19   3         33.26         10.59        24.83 o                         
   7  19   3         99.58         75.38        32.90 o                         
  10  19   3        179.89        195.68        40.26 o                         
 -31  20   3         70.72         -2.01        43.45 o                         
 -28  20   3         20.91          6.79        27.84 o                         
 -25  20   3          0.10          2.57        21.94 o                         
 -22  20   3        214.82        198.59        34.29 o                         
 -19  20   3        142.10        172.09        20.03 o                         
 -16  20   3       2315.22       2387.54       124.35 o                         
 -13  20   3       2567.53       2697.34       123.43 o                         
 -10  20   3        374.12        449.23        38.66 o                         
  -7  20   3         23.43         11.66        17.24 o                         
  -4  20   3         34.85         38.93        20.38 o                         
  -1  20   3       3596.29       3954.54       267.52 o                         
   2  20   3        137.20        157.82        34.47 o                         
   5  20   3         90.96         80.26        33.78 o                         
   8  20   3        880.12        856.03        80.06 o                         
  11  20   3         99.66        103.09        43.58 o                         
 -30  21   3         28.20         79.12        55.11 o                         
 -27  21   3         42.11         67.11        42.43 o                         
 -24  21   3          5.95         -5.87        23.14 o                         
 -21  21   3          0.25         85.13        21.37 o                         
 -18  21   3        118.51        128.88        20.25 o                         
 -15  21   3       3635.97       3503.59       159.85 o                         
 -12  21   3         31.38         34.76        17.66 o                         
  -9  21   3          0.11        -13.94        13.94 o                         
  -6  21   3        137.60        123.86        26.24 o                         
  -3  21   3       1236.15       1272.14       117.50 o                         
   0  21   3          4.55        -17.82        23.51 o                         
   3  21   3         65.77        100.37        46.41 o                         
   6  21   3         94.66        212.70        41.93 o                         
   9  21   3          9.20          2.26        42.94 o                         
 -29  22   3        629.00        756.24       116.37 o                         
 -26  22   3        264.28        243.34        43.98 o                         
 -23  22   3       1001.15        949.11        77.04 o                         
 -20  22   3          5.95          8.22        17.49 o                         
 -17  22   3          2.50        -15.35        15.98 o                         
 -14  22   3         22.70         35.59        17.94 o                         
 -11  22   3         63.24         77.08        19.52 o                         
  -8  22   3        662.01        790.06        57.11 o                         
  -5  22   3         22.67         19.23        26.02 o                         
  -2  22   3       2844.17       2975.78       220.96 o                         
   1  22   3         47.15         30.33        34.63 o                         
   4  22   3        708.64        791.97        76.27 o                         
   7  22   3        238.71        259.12        46.77 o                         
 -28  23   3        475.33        569.88        97.90 o                         
 -25  23   3        232.49        206.29        35.37 o                         
 -22  23   3          4.92         31.77        23.08 o                         
 -19  23   3        148.64        134.04        24.27 o                         
 -16  23   3          3.70        -13.85        13.85 o                         
 -13  23   3        249.23        282.59        37.48 o                         
 -10  23   3         11.91          5.26        19.00 o                         
  -7  23   3        594.88        729.36        83.97 o                         
  -4  23   3       1810.61       1964.21       215.07 o                         
  -1  23   3        146.95         92.61        48.14 o                         
   2  23   3          3.36        -17.54        25.92 o                         
   5  23   3         97.96         83.24        35.02 o                         
 -27  24   3        151.81        216.29       137.97 o                         
 -24  24   3        890.34       1007.64       185.98 o                         
 -21  24   3        220.10        288.00        33.69 o                         
 -18  24   3       1013.45       1002.86        74.39 o                         
 -15  24   3         91.52         81.79        20.93 o                         
 -12  24   3       1850.12       2014.16       118.94 o                         
  -9  24   3         20.27         24.73        21.33 o                         
  -6  24   3        381.50        393.22        48.23 o                         
  -3  24   3          0.11        -25.56        25.56 o                         
   0  24   3         14.42        -16.35        23.62 o                         
   3  24   3         22.16         25.86        31.09 o                         
 -29  25   3          0.04        -52.79        81.58 o                         
 -26  25   3         76.53        109.90        53.27 o                         
 -23  25   3         32.17         13.40        23.14 o                         
 -20  25   3         37.36         32.02        16.83 o                         
 -17  25   3        507.41        562.95        49.89 o                         
 -14  25   3        237.83        308.59        32.08 o                         
 -11  25   3          0.93          1.98        18.72 o                         
  -8  25   3        345.14        373.72        57.14 o                         
  -5  25   3         59.68         34.25        30.06 o                         
  -2  25   3        135.80         93.90        34.64 o                         
   1  25   3          0.52          5.51        26.75 o                         
   4  25   3        217.60        258.74        54.45 o                         
 -28  26   3         76.77         63.93        52.44 o                         
 -25  26   3          9.65         30.12        34.37 o                         
 -22  26   3         26.42          3.14        26.91 o                         
 -19  26   3          0.08        -18.37        18.37 o                         
 -16  26   3         17.08         11.89        21.08 o                         
 -13  26   3         55.02        111.25        24.38 o                         
 -10  26   3       1493.67       1743.15       147.71 o                         
  -7  26   3        124.04        143.25        33.06 o                         
  -4  26   3         51.14         21.73        31.53 o                         
  -1  26   3          0.07        -29.07        29.07 o                         
   2  26   3         11.43         12.66        26.94 o                         
 -27  27   3        263.14        343.99        66.94 o                         
 -24  27   3         45.22         46.26        37.49 o                         
 -21  27   3          9.58         -4.70        29.04 o                         
 -18  27   3        277.93        341.93        38.07 o                         
 -15  27   3       1860.84       1925.24       146.95 o                         
 -12  27   3         90.06         75.33        22.38 o                         
  -9  27   3        247.86        456.90        65.11 o                         
  -6  27   3        434.51        553.22        81.43 o                         
  -3  27   3         52.46         19.99        32.26 o                         
   0  27   3        351.28        377.85        71.34 o                         
 -26  28   3        186.68        111.04        49.36 o                         
 -23  28   3          3.76          0.03        34.46 o                         
 -20  28   3         35.22         19.53        27.01 o                         
 -17  28   3         12.24         61.17        50.61 o                         
 -14  28   3          0.89         14.78        18.90 o                         
 -11  28   3       1259.60       1686.35       155.46 o                         
  -8  28   3         95.46         40.66        31.39 o                         
  -5  28   3          1.93         19.36        30.72 o                         
  -2  28   3         61.59         39.50        35.21 o                         
 -25  29   3          7.78        -64.78        86.38 o                         
 -22  29   3          7.20         -1.49        33.30 o                         
 -19  29   3          0.06         18.79        34.01 o                         
 -16  29   3        746.52        821.57        76.87 o                         
 -13  29   3         14.49        -14.98        29.24 o                         
 -10  29   3        620.72        732.25       127.21 o                         
  -7  29   3         98.65         63.74        30.55 o                         
  -4  29   3         45.87          8.90        32.04 o                         
 -21  30   3         91.36        182.91        80.44 o                         
 -18  30   3        407.32        453.97        74.13 o                         
 -15  30   3          0.07          7.88        42.45 o                         
 -12  30   3         26.66          6.08        30.82 o                         
  -9  30   3          1.80        -28.44        28.44 o                         
 -20  31   3         37.47         81.58        91.18 o                         
 -17  31   3          7.83         79.18        55.19 o                         
 -14  31   3         49.03         -5.35        32.70 o                         
 -11  31   3          6.25        -32.63        35.14 o                         
  -1   1   4        118.88        127.20        13.80 o                         
  -3   2   4       1420.44       1465.37        61.30 o                         
   0   2   4       7174.11       7748.40       302.51 o                         
  -5   3   4       6600.85       7181.01       304.60 o                         
  -2   3   4       1546.91       1613.37        62.13 o                         
   1   3   4       1587.16       1394.65        59.05 o                         
  -7   4   4       4848.01       4844.87       207.90 o                         
  -4   4   4        242.21        222.98        18.29 o                         
  -1   4   4        906.68        958.50        43.08 o                         
   2   4   4        100.81         75.01        10.51 o                         
  -9   5   4       5072.91       5039.31       240.22 o                         
  -6   5   4       8752.31       8937.85       344.44 o                         
  -3   5   4       3998.27       4260.44       165.26 o                         
   0   5   4       2168.59       2006.33       106.32 o                         
   3   5   4       1009.76        996.43        56.49 o                         
 -11   6   4        868.20        887.38        52.82 o                         
  -8   6   4       1175.02       1336.00        64.18 o                         
  -5   6   4       4887.75       4778.11       206.30 o                         
  -2   6   4        196.84        138.26        14.31 o                         
   1   6   4         63.83         66.60        11.75 o                         
   4   6   4        605.09        598.37        39.45 o                         
 -13   7   4        378.71        276.21        23.46 o                         
 -10   7   4       2153.10       2089.48       106.13 o                         
  -7   7   4      26922.63      28405.15      1094.91 o                         
  -4   7   4       6585.02       6410.37       249.09 o                         
  -1   7   4        879.16        876.98        42.81 o                         
   2   7   4       2194.61       2060.87       105.04 o                         
   5   7   4        170.90        180.09        18.57 o                         
 -15   8   4        222.25        220.58        21.63 o                         
 -12   8   4       6482.16       6098.22       290.37 o                         
  -9   8   4       5315.76       5231.85       208.62 o                         
  -6   8   4        788.64        875.39        40.62 o                         
  -3   8   4       3868.58       3816.71       167.29 o                         
   0   8   4        788.16        873.35        61.32 o                         
   3   8   4        234.88        244.69        22.28 o                         
   6   8   4         47.21         48.99        14.54 o                         
 -17   9   4       2121.56       2040.08       108.33 o                         
 -14   9   4      10215.10       9528.74       445.12 o                         
 -11   9   4       3308.46       3344.56       162.81 o                         
  -8   9   4        369.46        385.08        21.78 o                         
  -5   9   4      20344.21      22206.47      1014.99 o                         
  -2   9   4        117.28        122.19        15.96 o                         
   1   9   4        199.74        227.64        28.76 o                         
   4   9   4         15.98         -4.76        16.26 o                         
   7   9   4        235.19        243.84        27.20 o                         
 -19  10   4       1069.08        853.61        56.49 o                         
 -16  10   4         69.21         59.78        15.28 o                         
 -13  10   4          0.26         -5.70        12.81 o                         
 -10  10   4       1531.88       1477.71        71.02 o                         
  -7  10   4        223.23        199.48        17.96 o                         
  -4  10   4         35.16         27.06        11.62 o                         
  -1  10   4        403.18        353.02        37.70 o                         
   2  10   4       3117.23       2957.05       165.54 o                         
   5  10   4       2734.60       2357.52       137.65 o                         
   8  10   4         31.65         15.75        10.21 o                         
 -21  11   4          3.80         -0.80        20.97 o                         
 -18  11   4        431.39        499.45        39.10 o                         
 -15  11   4       1878.05       1870.81        99.60 o                         
 -12  11   4       2791.97       2807.87       154.17 o                         
  -9  11   4        787.26       1004.34        60.24 o                         
  -6  11   4        818.66        884.38        55.98 o                         
  -3  11   4       1645.48       1763.59        91.89 o                         
   0  11   4        334.03        293.26        30.61 o                         
   3  11   4          0.94        -18.01        18.01 o                         
   6  11   4       1111.80       1011.40        77.99 o                         
   9  11   4        365.35        349.58        41.60 o                         
 -23  12   4        105.95         43.26        56.45 o                         
 -20  12   4        106.78        278.37        38.41 o                         
 -17  12   4        183.64        151.15        22.07 o                         
 -14  12   4        514.66        446.34        38.47 o                         
 -11  12   4        527.39        554.71        27.36 o                         
  -8  12   4       2987.05       3460.89       205.94 o                         
  -5  12   4       4693.56       4691.06       203.82 o                         
  -2  12   4         32.86         37.38        15.21 o                         
   1  12   4        306.18        330.80        32.13 o                         
   4  12   4       1483.70       1407.19       108.40 o                         
   7  12   4         65.74         45.40        24.32 o                         
  10  12   4        268.18        255.20        39.74 o                         
 -25  13   4        715.89        683.72        68.47 o                         
 -22  13   4         69.69         23.42        22.83 o                         
 -19  13   4        997.22        759.34        53.19 o                         
 -16  13   4         19.46         -8.38        13.37 o                         
 -13  13   4        128.19        126.02        28.41 o                         
 -10  13   4       1062.76       1107.49        56.13 o                         
  -7  13   4        726.50        739.32        56.51 o                         
  -4  13   4       1732.31       1838.26        96.51 o                         
  -1  13   4       1853.09       1873.17       100.92 o                         
   2  13   4       1662.19       1503.10        86.07 o                         
   5  13   4       3839.06       3225.79       185.36 o                         
   8  13   4         43.53         22.35        23.09 o                         
  11  13   4        179.42        154.95        35.45 o                         
 -27  14   4          0.07        -13.79        25.13 o                         
 -24  14   4         31.39        -21.52        21.52 o                         
 -21  14   4        769.62        582.55        53.80 o                         
 -18  14   4       1858.74       1645.88       102.54 o                         
 -15  14   4       1547.73       1439.17        88.56 o                         
 -12  14   4         36.03         13.64        10.05 o                         
  -9  14   4        344.34        361.64        32.65 o                         
  -6  14   4        864.56        848.36        68.28 o                         
  -3  14   4        995.87       1038.36        76.34 o                         
   0  14   4       2127.76       1883.76       103.67 o                         
   3  14   4       5999.07       5595.87       303.67 o                         
   6  14   4         13.43        -16.48        22.55 o                         
   9  14   4        251.54        293.29        43.39 o                         
  12  14   4          1.30         -8.06        26.82 o                         
 -29  15   4         46.84         12.14        26.12 o                         
 -26  15   4          1.35         -6.61        24.54 o                         
 -23  15   4        193.54        181.51        35.87 o                         
 -20  15   4       3899.91       3254.53       183.16 o                         
 -17  15   4       1114.11       1049.08        72.57 o                         
 -14  15   4        436.05        468.40        41.30 o                         
 -11  15   4         14.44         14.23        14.34 o                         
  -8  15   4         45.11         36.14        13.46 o                         
  -5  15   4        719.49        620.11        47.76 o                         
  -2  15   4        172.31        214.02        29.07 o                         
   1  15   4      11214.24      10908.03       538.02 o                         
   4  15   4        770.43        766.93        69.27 o                         
   7  15   4        664.01        637.13        62.49 o                         
  10  15   4          0.50        -23.19        23.19 o                         
  13  15   4         10.78         40.78        29.52 o                         
 -28  16   4        148.21        126.14        36.83 o                         
 -25  16   4        147.25        118.25        31.74 o                         
 -22  16   4        212.05        202.93        36.38 o                         
 -19  16   4       2309.63       1997.23       121.31 o                         
 -16  16   4        262.96        324.04        34.72 o                         
 -13  16   4       1164.10       1161.19        54.77 o                         
 -10  16   4        219.03        228.64        27.18 o                         
  -7  16   4        329.94        354.29        45.25 o                         
  -4  16   4        405.86        405.40        38.91 o                         
  -1  16   4        945.48        987.35        71.38 o                         
   2  16   4       1126.50        948.88        77.37 o                         
   5  16   4         34.96          6.53        24.83 o                         
   8  16   4         10.95         77.10        45.62 o                         
  11  16   4          5.86         -1.89        24.90 o                         
  14  16   4         79.86         66.89        31.69 o                         
 -30  17   4         25.81         21.13        27.40 o                         
 -27  17   4        243.04        199.52        62.79 o                         
 -24  17   4        257.31        241.66        59.37 o                         
 -21  17   4       1435.25       1377.51        93.60 o                         
 -18  17   4        176.00        122.60        31.17 o                         
 -15  17   4          0.05         -4.68        11.28 o                         
 -12  17   4        113.49        152.83        19.53 o                         
  -9  17   4        159.94        164.33        23.43 o                         
  -6  17   4         10.45          1.39        18.19 o                         
  -3  17   4        308.08        369.42        38.89 o                         
   0  17   4       3032.18       3142.17       263.17 o                         
   3  17   4         68.17         65.87        27.83 o                         
   6  17   4        810.59        737.17        69.00 o                         
   9  17   4         11.54         12.11        26.70 o                         
  12  17   4         76.04         64.41        33.62 o                         
 -29  18   4         64.36         30.80        29.92 o                         
 -26  18   4          0.02         -7.23        25.82 o                         
 -23  18   4        150.37        153.57        57.69 o                         
 -20  18   4        358.45        216.77        32.08 o                         
 -17  18   4         31.42         17.35        18.01 o                         
 -14  18   4       1129.15       1157.17        52.59 o                         
 -11  18   4          6.30         12.06        14.67 o                         
  -8  18   4       1422.50       1567.17       155.52 o                         
  -5  18   4          0.02        -18.01        18.01 o                         
  -2  18   4        868.62        905.63        74.32 o                         
   1  18   4        133.21         88.35        31.52 o                         
   4  18   4        453.31        481.89        56.27 o                         
   7  18   4         48.24         30.43        30.69 o                         
  10  18   4         11.02         10.24        29.17 o                         
 -28  19   4        138.33        175.66        39.62 o                         
 -25  19   4         65.25         66.19        33.86 o                         
 -22  19   4        261.42        297.19        38.14 o                         
 -19  19   4          1.32         18.94        19.02 o                         
 -16  19   4         83.57         65.48        16.02 o                         
 -13  19   4         92.34        101.69        20.68 o                         
 -10  19   4       2253.33       2308.30       188.72 o                         
  -7  19   4        476.17        497.23        83.55 o                         
  -4  19   4        293.34        263.08        39.70 o                         
  -1  19   4        278.81        232.25        38.11 o                         
   2  19   4        711.41        673.73        81.59 o                         
   5  19   4          6.67         -2.58        20.35 o                         
   8  19   4         84.38         70.10        34.31 o                         
 -27  20   4         65.54         66.21        27.98 o                         
 -24  20   4         11.96          4.51        23.96 o                         
 -21  20   4        193.14        159.34        29.49 o                         
 -18  20   4          0.11          7.38        18.87 o                         
 -15  20   4        786.74        771.73        48.84 o                         
 -12  20   4        381.71        421.48        45.48 o                         
  -9  20   4         15.53        -13.09        17.70 o                         
  -6  20   4        183.55        179.47        40.17 o                         
  -3  20   4        215.62        220.69        37.00 o                         
   0  20   4        279.05        260.43        42.53 o                         
   3  20   4         25.48         23.88        28.48 o                         
   6  20   4         16.20         -9.76        25.97 o                         
   9  20   4        147.23        210.20        45.26 o                         
 -29  21   4          3.45         28.68        29.09 o                         
 -26  21   4          0.11          7.08        28.01 o                         
 -23  21   4         75.64         74.29        25.45 o                         
 -20  21   4        162.98        133.17        27.36 o                         
 -17  21   4          7.33         -8.43        12.83 o                         
 -14  21   4         19.95         12.34        17.84 o                         
 -11  21   4        934.69       1291.29       150.92 o                         
  -8  21   4       1781.97       1856.01       179.83 o                         
  -5  21   4         21.40          3.70        23.15 o                         
  -2  21   4         24.40        -19.80        19.80 o                         
   1  21   4         47.18         21.86        36.71 o                         
   4  21   4          5.58         32.12        28.36 o                         
   7  21   4        115.24        156.43        42.12 o                         
 -28  22   4         20.29         23.11        55.22 o                         
 -25  22   4         45.01         -7.82        44.26 o                         
 -22  22   4         35.92         29.74        22.27 o                         
 -19  22   4         65.70         31.44        19.12 o                         
 -16  22   4        614.47        601.08        65.15 o                         
 -13  22   4       3906.63       3591.25       182.22 o                         
 -10  22   4         73.65        168.47        36.04 o                         
  -7  22   4        552.60        701.82        64.60 o                         
  -4  22   4        235.14        248.28        44.70 o                         
  -1  22   4         10.57         -3.91        24.54 o                         
   2  22   4        801.67        883.67        80.93 o                         
   5  22   4        233.74        236.53        46.03 o                         
 -27  23   4          0.01        -30.56        40.57 o                         
 -24  23   4         34.15          5.87        38.14 o                         
 -21  23   4        300.47        324.30        39.71 o                         
 -18  23   4         73.20         78.88        23.26 o                         
 -15  23   4         68.19         46.85        21.14 o                         
 -12  23   4       2120.01       1732.49       118.35 o                         
  -9  23   4         16.82          6.30        21.17 o                         
  -6  23   4        804.78        817.68        73.28 o                         
  -3  23   4          0.73          3.02        24.99 o                         
   0  23   4        368.95        346.52        49.79 o                         
   3  23   4        578.91        610.12        67.14 o                         
 -26  24   4        526.36        585.11        71.72 o                         
 -23  24   4         22.07         31.45        23.60 o                         
 -20  24   4        520.49        449.50        44.36 o                         
 -17  24   4         10.55        -17.39        17.39 o                         
 -14  24   4        548.09        618.91        53.36 o                         
 -11  24   4       1551.40       1846.56       167.64 o                         
  -8  24   4        466.27        643.30        88.39 o                         
  -5  24   4        164.46        214.16        51.60 o                         
  -2  24   4        348.30        509.10        58.73 o                         
   1  24   4         33.77         37.05        32.64 o                         
   4  24   4        188.43        124.39        49.57 o                         
 -25  25   4        400.67        265.38        73.62 o                         
 -22  25   4         77.37         60.05        27.14 o                         
 -19  25   4          7.31         26.10        22.11 o                         
 -16  25   4         99.59        105.94        29.77 o                         
 -13  25   4         12.42          5.56        20.69 o                         
 -10  25   4        203.38        272.55        44.33 o                         
  -7  25   4         35.43         41.78        33.94 o                         
  -4  25   4        270.59        371.06        57.94 o                         
  -1  25   4        135.67        124.15        36.57 o                         
   2  25   4        151.43        175.26        62.31 o                         
 -24  26   4          1.30          1.77        24.43 o                         
 -21  26   4         83.55         34.96        21.74 o                         
 -18  26   4         40.97         63.60        23.08 o                         
 -15  26   4         65.15         34.40        24.79 o                         
 -12  26   4        270.64        332.27        47.92 o                         
  -9  26   4        145.01        161.46        47.30 o                         
  -6  26   4        165.89        136.76        39.76 o                         
  -3  26   4        269.72        361.83        71.00 o                         
   0  26   4          7.30        -27.59        27.59 o                         
 -23  27   4        729.32        806.80        76.41 o                         
 -20  27   4         26.40          7.03        21.53 o                         
 -17  27   4          9.09         13.35        25.93 o                         
 -14  27   4          3.97         -1.77        23.38 o                         
 -11  27   4         24.24         45.49        26.83 o                         
  -8  27   4        266.64        384.06        66.54 o                         
  -5  27   4         41.11         39.67        29.12 o                         
  -2  27   4        148.43        120.85        40.14 o                         
 -22  28   4          7.87         -7.28        25.20 o                         
 -19  28   4         91.78         54.47        32.07 o                         
 -16  28   4        331.65        394.14        44.92 o                         
 -13  28   4         53.96         66.70        27.52 o                         
 -10  28   4          9.54          0.30        32.90 o                         
  -7  28   4         64.28        107.09        37.28 o                         
  -4  28   4          5.53        -30.76        45.53 o                         
 -21  29   4         27.57         25.27        37.43 o                         
 -18  29   4        219.12        235.37        66.85 o                         
 -15  29   4        953.88       1073.91        97.29 o                         
 -12  29   4        226.89        251.53        39.24 o                         
  -9  29   4         87.76         17.83        29.48 o                         
 -17  30   4         89.46        168.55        63.99 o                         
 -14  30   4         31.61         71.42        38.18 o                         
   0   1   5         28.46         15.32         8.88 o                         
  -2   2   5         63.32         82.71        10.03 o                         
   1   2   5       1482.24       1783.26        70.46 o                         
  -4   3   5        662.48        726.93        31.69 o                         
  -1   3   5       1834.10       1825.14        78.33 o                         
   2   3   5       2558.79       2919.42       109.85 o                         
  -6   4   5        133.62        131.17        17.05 o                         
  -3   4   5       2380.26       2679.75       103.34 o                         
   0   4   5        944.82        959.75        41.72 o                         
   3   4   5       4714.61       4886.55       234.47 o                         
  -8   5   5         23.30         54.65        13.15 o                         
  -5   5   5       3243.52       3528.49       134.18 o                         
  -2   5   5       1250.60       1447.62        64.55 o                         
   1   5   5          5.56         15.02        10.62 o                         
   4   5   5       1618.02       1716.34        89.73 o                         
 -10   6   5         56.05         62.22        20.86 o                         
  -7   6   5        412.26        432.35        30.76 o                         
  -4   6   5        113.49         83.25        12.65 o                         
  -1   6   5       2522.15       2370.77        97.80 o                         
   2   6   5         70.63         92.95        16.31 o                         
   5   6   5        896.96        842.27        53.19 o                         
 -12   7   5        340.67        334.83        29.44 o                         
  -9   7   5        833.44        951.69        46.66 o                         
  -6   7   5       5426.06       5945.20       236.00 o                         
  -3   7   5       2002.52       2094.77        96.84 o                         
   0   7   5       2491.58       2457.50       111.49 o                         
   3   7   5        288.09        266.69        38.43 o                         
   6   7   5       1910.58       1849.14        98.39 o                         
 -14   8   5         11.85         31.07        12.97 o                         
 -11   8   5        253.65        281.78        26.60 o                         
  -8   8   5       1078.09       1193.92        49.00 o                         
  -5   8   5        743.64        874.75        50.47 o                         
  -2   8   5        440.27        448.94        29.10 o                         
   1   8   5        589.92        544.79        40.40 o                         
   4   8   5       7522.26       7072.64       331.97 o                         
   7   8   5       2022.99       1789.17        98.95 o                         
 -16   9   5      10553.70       9783.02       457.71 o                         
 -13   9   5       3078.24       2869.62       143.78 o                         
 -10   9   5        478.54        518.46        32.15 o                         
  -7   9   5       2457.85       2842.64       128.02 o                         
  -4   9   5        110.31        125.96        15.46 o                         
  -1   9   5       6007.82       5911.76       256.23 o                         
   2   9   5        298.46        336.34        31.25 o                         
   5   9   5       3520.65       3184.32       158.76 o                         
   8   9   5        369.91        278.12        27.22 o                         
 -18  10   5       3126.05       2784.54       164.06 o                         
 -15  10   5          0.57        159.61        30.09 o                         
 -12  10   5       1234.99       1199.85        70.97 o                         
  -9  10   5        718.65        746.33        38.18 o                         
  -6  10   5         37.83         23.49        12.67 o                         
  -3  10   5         71.77         56.30        14.30 o                         
   0  10   5        991.62        920.32        52.43 o                         
   3  10   5       2422.39       2352.09       122.01 o                         
   6  10   5        175.62        163.97        24.79 o                         
   9  10   5        215.97        183.97        33.27 o                         
 -20  11   5        267.46        214.41        36.16 o                         
 -17  11   5       7001.34       6208.01       296.29 o                         
 -14  11   5       3046.31       2967.17       146.63 o                         
 -11  11   5         11.09          7.97        11.15 o                         
  -8  11   5         76.51         29.37        12.28 o                         
  -5  11   5       1293.05       1242.35        58.33 o                         
  -2  11   5       1545.72       1617.62        79.34 o                         
   1  11   5          4.54        -11.74        11.74 o                         
   4  11   5       1332.70       1234.91       104.97 o                         
   7  11   5        272.53        241.74        42.25 o                         
  10  11   5         30.23         31.03        29.48 o                         
 -22  12   5         89.06         11.40        25.75 o                         
 -19  12   5        361.67        396.72        47.82 o                         
 -16  12   5       4057.13       3712.46       183.19 o                         
 -13  12   5        329.89        348.39        32.19 o                         
 -10  12   5        184.44        196.26        16.48 o                         
  -7  12   5         44.16         48.68        14.62 o                         
  -4  12   5        664.63        660.72        50.96 o                         
  -1  12   5        345.71        304.32        31.92 o                         
   2  12   5       1065.15       1004.37        63.64 o                         
   5  12   5        160.34         86.60        32.21 o                         
   8  12   5          4.25          0.48        22.31 o                         
  11  12   5          0.89        -19.59        19.59 o                         
 -24  13   5        193.12        142.63        34.94 o                         
 -21  13   5         69.41         29.80        25.85 o                         
 -18  13   5        449.81        329.82        33.37 o                         
 -15  13   5       1011.86        945.02        61.60 o                         
 -12  13   5        855.21        978.72        52.39 o                         
  -9  13   5         22.39         27.36        15.21 o                         
  -6  13   5       2088.35       2018.96        96.59 o                         
  -3  13   5       2190.91       2111.48       116.11 o                         
   0  13   5        223.41        255.87        34.94 o                         
   3  13   5        269.48        260.04        53.33 o                         
   6  13   5         48.63         15.94        24.03 o                         
   9  13   5        437.94        346.72        48.12 o                         
  12  13   5         51.28         26.14        30.06 o                         
 -26  14   5         14.86         -0.18        28.69 o                         
 -23  14   5          1.21         -8.16        24.59 o                         
 -20  14   5          0.10         52.08        26.25 o                         
 -17  14   5         74.74         95.39        20.71 o                         
 -14  14   5         75.99         51.45        18.41 o                         
 -11  14   5        290.76        262.56        42.36 o                         
  -8  14   5       1111.67       1089.35        71.70 o                         
  -5  14   5          3.85        -12.28        15.21 o                         
  -2  14   5       2963.92       2799.35       143.19 o                         
   1  14   5       1073.40       1271.77       207.78 o                         
   4  14   5       2296.60       2113.47       162.03 o                         
   7  14   5        362.25        247.37        56.11 o                         
  10  14   5         66.75         87.12        32.95 o                         
  13  14   5        108.50         76.52        33.70 o                         
 -28  15   5          0.00         -8.94        32.55 o                         
 -25  15   5          9.43          9.11        42.80 o                         
 -22  15   5        210.95        162.58        35.36 o                         
 -19  15   5        291.22        336.66        34.77 o                         
 -16  15   5        466.26        422.57        38.19 o                         
 -13  15   5         62.97         51.67        19.14 o                         
 -10  15   5        888.38       1058.51        66.18 o                         
  -7  15   5        279.96        362.38        36.07 o                         
  -4  15   5          1.85        -19.09        19.09 o                         
  -1  15   5        421.97        492.26        44.79 o                         
   2  15   5        213.74        205.73        34.97 o                         
   5  15   5        107.58         94.48        31.41 o                         
   8  15   5        499.68        413.53        50.63 o                         
  11  15   5         67.98         32.92        26.44 o                         
 -27  16   5         33.48         63.65        31.50 o                         
 -24  16   5          0.55         -0.99        21.90 o                         
 -21  16   5         65.13         98.39        28.73 o                         
 -18  16   5        142.41         96.00        21.95 o                         
 -15  16   5         85.89         74.56        22.46 o                         
 -12  16   5        554.74        507.97        43.07 o                         
  -9  16   5        265.61        246.07        30.15 o                         
  -6  16   5       2848.59       2798.00       200.16 o                         
  -3  16   5        237.02        207.87        33.09 o                         
   0  16   5       2006.91       1837.90       170.10 o                         
   3  16   5         44.07         19.24        25.03 o                         
   6  16   5         15.94         12.02        23.86 o                         
   9  16   5         16.74         72.55        29.88 o                         
  12  16   5         11.29         -8.88        29.76 o                         
 -26  17   5        131.48         97.46        32.19 o                         
 -23  17   5        137.07        110.78        30.72 o                         
 -20  17   5        267.55        282.14        35.07 o                         
 -17  17   5        331.31        315.30        37.33 o                         
 -14  17   5         13.08          7.45         9.57 o                         
 -11  17   5        669.94        586.00        56.92 o                         
  -8  17   5        101.98         94.77        24.14 o                         
  -5  17   5        879.24        994.85        70.64 o                         
  -2  17   5       4759.48       4481.33       233.37 o                         
   1  17   5          0.48          2.19        22.32 o                         
   4  17   5        114.96         83.08        31.25 o                         
   7  17   5        418.40        388.67        64.07 o                         
  10  17   5         43.56         37.60        30.86 o                         
 -28  18   5        200.14        169.94        39.14 o                         
 -25  18   5         19.07         33.85        41.14 o                         
 -22  18   5        349.68        261.29        54.37 o                         
 -19  18   5        155.34        155.95        30.83 o                         
 -16  18   5        257.82        198.46        31.42 o                         
 -13  18   5        329.12        368.20        37.03 o                         
 -10  18   5       1488.58       1602.76       168.68 o                         
  -7  18   5         35.05         -3.87        20.49 o                         
  -4  18   5       2563.08       2429.85       131.41 o                         
  -1  18   5          0.58         15.99        26.65 o                         
   2  18   5         92.46        118.13        33.09 o                         
   5  18   5         13.78         -1.89        25.07 o                         
   8  18   5         47.21        114.37        36.83 o                         
 -27  19   5        378.57        465.66        76.19 o                         
 -24  19   5         31.39         46.31        28.28 o                         
 -21  19   5          4.78        -29.43        29.43 o                         
 -18  19   5          3.54        -23.81        23.81 o                         
 -15  19   5         21.39        -14.13        14.13 o                         
 -12  19   5       1779.18       2015.32       175.40 o                         
  -9  19   5        719.42        752.59        64.22 o                         
  -6  19   5        142.42        149.84        30.07 o                         
  -3  19   5         23.17         -4.49        19.60 o                         
   0  19   5         55.53          4.56        26.93 o                         
   3  19   5         22.01          4.90        25.35 o                         
   6  19   5        948.65        906.45        84.34 o                         
   9  19   5         96.78         79.69        57.84 o                         
 -26  20   5          0.03         23.30        28.59 o                         
 -23  20   5          2.43        -11.73        21.70 o                         
 -20  20   5          6.60         -0.41        18.47 o                         
 -17  20   5        124.24        173.89        30.31 o                         
 -14  20   5         42.97         14.82        21.64 o                         
 -11  20   5        549.16        631.00        73.18 o                         
  -8  20   5        328.72        342.13        52.45 o                         
  -5  20   5        206.59        181.71        33.20 o                         
  -2  20   5         67.85         10.26        34.44 o                         
   1  20   5         68.45         -8.83        41.21 o                         
   4  20   5         13.11         22.59        29.19 o                         
   7  20   5        465.45        401.86        57.20 o                         
 -25  21   5         99.36         71.86        33.59 o                         
 -22  21   5         80.18         38.73        29.61 o                         
 -19  21   5          0.49         -3.66        22.16 o                         
 -16  21   5         17.65         39.89        22.34 o                         
 -13  21   5        343.98        322.80        50.50 o                         
 -10  21   5        561.95        602.29        83.98 o                         
  -7  21   5        301.71        267.13        48.47 o                         
  -4  21   5         22.10        -21.51        21.53 o                         
  -1  21   5        278.71        301.92        48.12 o                         
   2  21   5         42.74         46.47        29.88 o                         
   5  21   5          3.87         34.13        59.91 o                         
 -24  22   5         63.75         47.66        29.42 o                         
 -21  22   5         47.29          1.10        22.94 o                         
 -18  22   5          8.02         20.42        23.29 o                         
 -15  22   5        332.38        277.73        36.39 o                         
 -12  22   5        314.11        474.92        69.33 o                         
  -9  22   5        127.64        112.15        40.13 o                         
  -6  22   5        226.58        239.55        38.15 o                         
  -3  22   5         37.76          8.83        28.61 o                         
   0  22   5         14.17         24.67        34.98 o                         
   3  22   5         20.22         57.84        40.79 o                         
 -26  23   5        187.61        146.34        54.72 o                         
 -23  23   5         30.51         57.90        33.86 o                         
 -20  23   5         10.53         20.65        26.32 o                         
 -17  23   5          6.06         -5.46        48.68 o                         
 -14  23   5         85.70         51.49        24.98 o                         
 -11  23   5          0.47         35.82        24.78 o                         
  -8  23   5        445.00        470.18        76.77 o                         
  -5  23   5         74.09         32.49        25.87 o                         
  -2  23   5          2.03          1.31        27.01 o                         
   1  23   5         28.93         20.30        28.07 o                         
 -25  24   5         87.65         73.05        69.25 o                         
 -22  24   5         35.55         41.76        34.27 o                         
 -19  24   5        177.62        181.36        35.09 o                         
 -16  24   5        167.41        204.05        33.11 o                         
 -13  24   5        170.53        179.82        44.62 o                         
 -10  24   5        519.79        614.30        67.43 o                         
  -7  24   5         13.80         -6.04        25.11 o                         
  -4  24   5        268.67        319.10        47.68 o                         
  -1  24   5          1.71        -24.51        24.51 o                         
 -24  25   5         16.53        -11.65        30.50 o                         
 -21  25   5         25.14          7.19        24.84 o                         
 -18  25   5          2.15        -20.22        20.22 o                         
 -15  25   5          1.57          2.22        23.13 o                         
 -12  25   5         85.47         85.11        47.38 o                         
  -9  25   5        583.94        763.81        94.22 o                         
  -6  25   5        212.59        271.90        86.22 o                         
  -3  25   5         55.35         68.90        35.37 o                         
 -23  26   5         31.21         -1.14        47.80 o                         
 -20  26   5         19.16          7.33        25.64 o                         
 -17  26   5         66.00         46.92        30.55 o                         
 -14  26   5         69.36         14.84        25.39 o                         
 -11  26   5        606.62        831.74       111.46 o                         
  -8  26   5        293.36        309.30        44.13 o                         
  -5  26   5         93.40        177.86        52.04 o                         
 -19  27   5         29.79        -10.12        26.98 o                         
 -16  27   5         36.56         91.60        28.99 o                         
 -13  27   5        213.73        280.53        42.26 o                         
 -10  27   5        101.16         89.57        34.58 o                         
  -7  27   5        437.96        640.58        70.18 o                         
 -18  28   5          0.60         -0.56        31.09 o                         
 -15  28   5        131.04         94.68        32.22 o                         
 -12  28   5         17.84        -16.54        26.96 o                         
  -9  28   5          3.86         -3.18        24.48 o                         
   0   0   6          1.50         -0.55        15.93 o                         
   1   1   6         95.18        169.78        15.16 o                         
  -1   2   6       2540.32       2707.02        99.67 o                         
   2   2   6        142.03        195.80        18.09 o                         
  -3   3   6        599.33        716.98        35.19 o                         
   0   3   6        920.50       1098.74        46.11 o                         
   3   3   6        648.11        660.83        41.90 o                         
  -5   4   6        182.24        209.24        18.43 o                         
  -2   4   6        619.77        714.09        32.45 o                         
   1   4   6       1987.94       1947.26        84.62 o                         
   4   4   6        112.93         96.00        16.12 o                         
  -7   5   6        911.44       1008.62        51.02 o                         
  -4   5   6       1511.37       1735.80        66.68 o                         
  -1   5   6          0.03         -5.98        11.42 o                         
   2   5   6       4156.08       3991.45       175.80 o                         
   5   5   6        397.28        411.64        35.70 o                         
  -9   6   6        263.78        264.88        28.79 o                         
  -6   6   6        830.43        865.14        49.87 o                         
  -3   6   6       2135.93       2334.52       100.03 o                         
   0   6   6         25.08         46.56        16.19 o                         
   3   6   6          2.16        157.60        22.63 o                         
   6   6   6        964.16        928.19        61.21 o                         
 -11   7   6         68.99         40.34        18.43 o                         
  -8   7   6         36.44         -3.67        10.64 o                         
  -5   7   6          4.24         -4.64        10.99 o                         
  -2   7   6       4745.37       4803.46       212.01 o                         
   1   7   6         75.64         51.67        18.60 o                         
   4   7   6        339.54        355.18        33.17 o                         
   7   7   6         35.09         40.13        25.13 o                         
 -13   8   6        843.37        841.94        57.42 o                         
 -10   8   6        865.52        896.89        53.57 o                         
  -7   8   6         70.35         90.75        13.09 o                         
  -4   8   6        168.19        162.66        21.53 o                         
  -1   8   6       3235.88       3165.98       144.51 o                         
   2   8   6       2761.29       2764.19       141.30 o                         
   5   8   6       3619.03       3383.16       170.05 o                         
   8   8   6        136.34        103.14        30.00 o                         
 -15   9   6         39.36         25.21        16.32 o                         
 -12   9   6          0.03        220.93        33.37 o                         
  -9   9   6          0.38        -10.61        10.61 o                         
  -6   9   6        267.28        293.83        25.25 o                         
  -3   9   6         77.08         78.11        18.48 o                         
   0   9   6        989.82        953.88        57.27 o                         
   3   9   6        151.70        120.36        22.73 o                         
   6   9   6       2308.96       2212.38       174.55 o                         
   9   9   6        599.81        497.38        54.88 o                         
 -17  10   6         16.30        -23.07        23.07 o                         
 -14  10   6       1102.81        937.78        62.38 o                         
 -11  10   6        635.14        689.27        45.59 o                         
  -8  10   6         18.35         13.64        10.05 o                         
  -5  10   6        115.05        105.09        18.96 o                         
  -2  10   6       3247.45       3254.95       147.63 o                         
   1  10   6       3772.09       3788.67       186.25 o                         
   4  10   6       6037.96       5551.61       266.95 o                         
   7  10   6        262.36        285.52        42.55 o                         
  10  10   6        146.78        195.91        39.56 o                         
 -19  11   6        302.39        345.17        46.86 o                         
 -16  11   6        482.16        376.51        36.59 o                         
 -13  11   6       2510.47       2348.87       124.35 o                         
 -10  11   6        210.91        226.88        23.11 o                         
  -7  11   6        182.59        149.60        21.54 o                         
  -4  11   6        290.38        288.18        29.47 o                         
  -1  11   6         19.85         34.79        17.47 o                         
   2  11   6       6925.21       6643.92       313.01 o                         
   5  11   6       1041.15       1046.50        83.83 o                         
   8  11   6          0.68         23.66        27.38 o                         
  11  11   6         89.90         28.06        32.42 o                         
 -21  12   6       1234.24       1076.71        91.14 o                         
 -18  12   6        443.16        795.35        72.71 o                         
 -15  12   6        280.97        315.55        33.61 o                         
 -12  12   6         31.17         33.86        16.92 o                         
  -6  12   6        362.13        401.32        33.80 o                         
  -3  12   6        182.42        142.31        22.75 o                         
   0  12   6       4220.44       4192.61       205.79 o                         
   3  12   6        101.83        135.55        32.55 o                         
   6  12   6         12.66         24.23        25.97 o                         
   9  12   6        196.80        192.91        40.87 o                         
  12  12   6          1.97         34.07        31.06 o                         
 -23  13   6        205.21        265.71        44.40 o                         
 -20  13   6         15.79        -23.77        23.77 o                         
 -17  13   6         35.84         69.05        28.82 o                         
 -14  13   6       1051.78        939.20        63.37 o                         
 -11  13   6        337.28        356.37        29.74 o                         
  -8  13   6          3.43        -14.60        14.60 o                         
  -5  13   6        379.76        377.16        44.17 o                         
  -2  13   6        436.84        387.33        40.39 o                         
   1  13   6         21.20         22.62        25.74 o                         
   4  13   6         16.68        -20.16        33.25 o                         
   7  13   6        200.20        217.44        71.69 o                         
  10  13   6          1.53        -16.66        22.57 o                         
  13  13   6        464.64        577.48        66.51 o                         
 -25  14   6         62.36         51.64        32.74 o                         
 -22  14   6       1345.22       1199.00        98.48 o                         
 -19  14   6        847.69        665.63        66.94 o                         
 -16  14   6       2464.16       2322.68       124.82 o                         
 -13  14   6        526.69        544.32        38.18 o                         
 -10  14   6        912.65        944.25        70.73 o                         
  -7  14   6        253.42        317.01        32.19 o                         
  -4  14   6         93.80        107.40        22.69 o                         
  -1  14   6        512.26        471.90        51.60 o                         
   2  14   6        191.47        141.80        39.14 o                         
   5  14   6         12.14         16.67        26.43 o                         
   8  14   6        289.41        240.16        43.04 o                         
  11  14   6         77.54         47.78        32.53 o                         
 -24  15   6          8.00         36.30        30.89 o                         
 -21  15   6        653.38        636.13        65.39 o                         
 -18  15   6          9.09        -18.42        18.42 o                         
 -15  15   6          0.06        133.91        22.82 o                         
 -12  15   6        355.43        330.38        39.84 o                         
  -9  15   6         48.44         31.82        19.33 o                         
  -6  15   6         58.65         82.95        21.56 o                         
  -3  15   6        338.32        249.65        29.85 o                         
   0  15   6        225.37        252.25        47.79 o                         
   3  15   6          8.66          3.80        22.09 o                         
   6  15   6         15.57          0.35        25.97 o                         
   9  15   6        134.49        213.81        62.34 o                         
 -26  16   6        104.28        130.50        38.05 o                         
 -23  16   6         32.77         45.00        30.65 o                         
 -20  16   6        114.40        151.10        36.87 o                         
 -17  16   6         71.39         34.57        20.31 o                         
 -14  16   6        366.12        365.36        31.88 o                         
 -11  16   6        538.36        520.03        41.66 o                         
  -8  16   6        474.09        541.86        47.21 o                         
  -5  16   6        326.90        330.69        32.86 o                         
  -2  16   6        451.21        449.01        50.80 o                         
   1  16   6         13.82          5.48        26.86 o                         
   4  16   6         25.42         15.22        27.63 o                         
   7  16   6        142.19        138.93        41.49 o                         
  10  16   6        230.15        266.71        60.26 o                         
 -25  17   6         82.39         62.57        33.51 o                         
 -22  17   6        295.01        313.95        48.42 o                         
 -19  17   6          0.09        -23.49        23.49 o                         
 -16  17   6        550.79        455.11        42.31 o                         
 -13  17   6        251.12        197.37        25.15 o                         
 -10  17   6         10.04         12.93        18.33 o                         
  -7  17   6        514.20        551.89        50.87 o                         
  -4  17   6        758.56        719.89        58.23 o                         
  -1  17   6        245.44        248.74        42.01 o                         
   2  17   6        346.66        273.92        45.77 o                         
   5  17   6        294.57        188.77        40.73 o                         
   8  17   6        141.52        158.57        72.04 o                         
 -24  18   6         64.09         57.05        32.08 o                         
 -21  18   6         18.83         64.19        28.44 o                         
 -18  18   6         26.83         32.80        21.02 o                         
 -15  18   6         81.13         72.31        20.89 o                         
 -12  18   6          0.00        231.25        37.16 o                         
  -9  18   6         75.11         37.60        23.59 o                         
  -6  18   6         27.45         54.26        23.19 o                         
  -3  18   6        138.80        136.86        47.10 o                         
   0  18   6        184.45        150.05        36.71 o                         
   3  18   6          0.56         24.68        30.18 o                         
   6  18   6         46.76         -2.80        30.36 o                         
 -23  19   6          0.76        -24.90        24.90 o                         
 -20  19   6          0.42        -17.01        25.22 o                         
 -17  19   6          0.83         24.22        20.14 o                         
 -14  19   6        166.44        115.30        24.69 o                         
 -11  19   6        731.65        775.64        73.97 o                         
  -8  19   6        249.93        286.09        49.37 o                         
  -5  19   6         23.75         18.19        22.97 o                         
  -2  19   6        392.47        343.74        49.47 o                         
   1  19   6         29.47         11.61        29.96 o                         
   4  19   6          0.04         18.76        29.68 o                         
 -25  20   6          1.31         -4.62        29.57 o                         
 -22  20   6        207.77        195.46        41.26 o                         
 -19  20   6         57.00         39.94        28.54 o                         
 -16  20   6        293.22        316.58        41.09 o                         
 -13  20   6         20.94         -6.47        21.04 o                         
 -10  20   6        771.23        875.55       130.50 o                         
  -7  20   6        225.54        324.59        57.28 o                         
  -4  20   6         44.63         36.19        28.72 o                         
  -1  20   6         14.80         -1.44        29.14 o                         
   2  20   6         19.12         52.08        33.77 o                         
   5  20   6        195.24        193.87        46.04 o                         
 -24  21   6        263.84        272.44        47.87 o                         
 -21  21   6         45.32         -1.54        25.33 o                         
 -18  21   6          0.43        -16.71        21.10 o                         
 -15  21   6          0.07         -7.65        17.75 o                         
 -12  21   6         94.23        102.02        36.36 o                         
  -9  21   6        817.97        912.83       128.45 o                         
  -6  21   6        560.38        658.87        80.52 o                         
  -3  21   6         30.57         61.34        34.29 o                         
   0  21   6        178.33        131.58        39.98 o                         
   3  21   6          0.00         61.96        36.00 o                         
 -23  22   6        158.12        220.57        44.25 o                         
 -20  22   6         76.84        107.94        37.40 o                         
 -17  22   6         24.27        -21.30        21.30 o                         
 -14  22   6          2.59         26.18        22.57 o                         
 -11  22   6          9.70         11.91        24.09 o                         
  -8  22   6        298.67        333.30        41.90 o                         
  -5  22   6       1063.89       1240.22       135.69 o                         
  -2  22   6          5.02        -26.01        28.42 o                         
   1  22   6        212.17        303.13        51.08 o                         
 -22  23   6         28.88         33.47        32.19 o                         
 -19  23   6          3.96          9.65        29.77 o                         
 -16  23   6         19.07          3.51        20.86 o                         
 -13  23   6          0.55        -21.12        21.12 o                         
 -10  23   6          3.90        -14.69        22.67 o                         
  -7  23   6        418.24        462.33        50.88 o                         
  -4  23   6        328.72        541.39        63.14 o                         
  -1  23   6         17.27         -8.21        30.68 o                         
 -21  24   6         21.42         58.22        37.78 o                         
 -18  24   6         17.53        -16.82        24.40 o                         
 -15  24   6         10.15          3.00        24.54 o                         
 -12  24   6        142.38        170.58        34.70 o                         
  -9  24   6        607.55        715.92        75.91 o                         
  -6  24   6          0.46        -13.43        30.15 o                         
  -3  24   6          3.65         -3.91        34.04 o                         
 -20  25   6         39.63         33.00        32.12 o                         
 -17  25   6         12.34        122.59        33.78 o                         
 -14  25   6         14.04          9.34        37.41 o                         
 -11  25   6         10.26         98.56        32.47 o                         
  -8  25   6        216.57        245.30        47.91 o                         
  -5  25   6         44.36         66.92        36.34 o                         
 -16  26   6         19.73         37.41        26.76 o                         
 -13  26   6          0.03         18.15        27.77 o                         
 -10  26   6         38.42         25.18        24.30 o                         
  -1   1   7         20.49         -5.63        11.33 o                         
  -3   2   7        355.42        404.24        28.27 o                         
   0   2   7        288.40        302.63        28.37 o                         
  -5   3   7         84.76        109.75        16.65 o                         
  -2   3   7        285.34        365.19        27.06 o                         
   1   3   7       1356.31       1498.31        66.15 o                         
  -7   4   7        184.26        254.38        27.86 o                         
  -4   4   7        370.34        462.25        33.24 o                         
  -1   4   7         46.68         19.12        16.55 o                         
   2   4   7        413.33        558.52        37.34 o                         
  -9   5   7       2256.50       2356.14       125.44 o                         
  -6   5   7        288.24        356.56        28.83 o                         
  -3   5   7        222.36        214.22        21.57 o                         
   0   5   7          2.77          0.50        15.89 o                         
   3   5   7       2957.37       2991.64       153.54 o                         
 -11   6   7       2549.23       2643.59       137.77 o                         
  -8   6   7        895.12        955.14        58.49 o                         
  -5   6   7       1510.21       1525.00        73.92 o                         
  -2   6   7        338.25        380.07        36.78 o                         
   1   6   7         69.37         70.77        19.29 o                         
   4   6   7       3664.00       3603.98       200.81 o                         
 -13   7   7        414.66        489.34        45.57 o                         
 -10   7   7       3313.08       3257.15       164.79 o                         
  -7   7   7         42.36         51.94        18.44 o                         
  -4   7   7       3221.20       3121.49       132.27 o                         
  -1   7   7        491.31        492.30        38.63 o                         
   2   7   7        140.06        147.78        26.06 o                         
   5   7   7         20.42          5.50        19.13 o                         
 -15   8   7          6.44        -29.09        29.09 o                         
 -12   8   7        433.79        488.62        42.03 o                         
  -9   8   7        188.13        173.94        24.34 o                         
  -6   8   7        763.21        707.40        46.06 o                         
  -3   8   7       2667.73       2893.30       161.32 o                         
   0   8   7        340.85        393.68        43.66 o                         
   3   8   7        213.32        200.28        28.98 o                         
   6   8   7         67.68         99.59        31.05 o                         
 -17   9   7          1.84         30.06        28.45 o                         
 -14   9   7        374.71        393.58        49.09 o                         
 -11   9   7          1.60        -16.13        16.13 o                         
  -8   9   7          5.26        -15.67        15.67 o                         
  -5   9   7         46.75         36.24        17.07 o                         
  -2   9   7        457.93        437.61        37.92 o                         
   1   9   7        234.01        211.93        30.20 o                         
   4   9   7        804.62        740.19        68.59 o                         
   7   9   7        591.25        579.03        61.68 o                         
 -19  10   7          2.48        -31.44        31.44 o                         
 -16  10   7          0.01         -0.91        24.05 o                         
 -13  10   7          0.07        -18.42        18.42 o                         
 -10  10   7          1.64         -1.75        18.06 o                         
  -7  10   7       1224.57       1225.72        64.37 o                         
  -4  10   7        187.31        227.16        27.76 o                         
  -1  10   7          1.39        -16.69        16.69 o                         
   2  10   7        216.05        196.86        38.21 o                         
   5  10   7        750.97        698.61        67.59 o                         
   8  10   7        519.91        427.45        90.64 o                         
 -21  11   7         49.73         36.35        34.98 o                         
 -18  11   7          0.21        -43.38        49.52 o                         
 -15  11   7         17.52          0.70        24.73 o                         
 -12  11   7        175.38        135.08        25.28 o                         
  -9  11   7         10.24         10.43        14.75 o                         
  -6  11   7         92.19         77.19        18.71 o                         
  -3  11   7        149.39        129.97        28.79 o                         
   0  11   7       2716.93       2504.74       134.43 o                         
   3  11   7        199.08        250.24        52.84 o                         
   6  11   7        286.06        261.09        64.29 o                         
   9  11   7        443.82        414.45        55.24 o                         
 -23  12   7        109.79        122.86        39.16 o                         
 -20  12   7        277.20        259.89        45.82 o                         
 -17  12   7          8.78        -23.14        23.14 o                         
 -14  12   7        686.88        582.74        48.94 o                         
 -11  12   7        107.37         95.04        26.83 o                         
  -8  12   7          2.91         -6.32        14.49 o                         
  -5  12   7         50.57         18.08        17.81 o                         
  -2  12   7          5.88         14.98        20.99 o                         
   1  12   7        518.64        472.19        57.29 o                         
   4  12   7       1116.10       1107.14        91.15 o                         
   7  12   7        194.97        161.62        37.27 o                         
  10  12   7         16.44         14.38        24.09 o                         
 -22  13   7         11.77         22.51        32.45 o                         
 -19  13   7        869.27        727.57        71.45 o                         
 -16  13   7         91.44         49.43        28.42 o                         
 -13  13   7        457.10        460.01        43.16 o                         
 -10  13   7         30.97         17.49        21.25 o                         
  -7  13   7       1384.92       1597.47       145.17 o                         
  -4  13   7         11.64          4.87        18.06 o                         
  -1  13   7       1516.22       1583.72       111.99 o                         
   2  13   7        576.46        612.96        63.06 o                         
   5  13   7          0.39         -2.21        26.64 o                         
   8  13   7          3.91         14.12        36.63 o                         
 -21  14   7        286.00        402.01        54.00 o                         
 -18  14   7        534.64        494.78        58.95 o                         
 -15  14   7        140.79        130.85        26.11 o                         
 -12  14   7         60.23         61.66        20.10 o                         
  -9  14   7        386.33        413.89        34.60 o                         
  -6  14   7         63.93         64.69        21.14 o                         
  -3  14   7        195.66        183.27        39.83 o                         
   0  14   7          4.42          3.71        26.93 o                         
   3  14   7          3.18         40.57        31.18 o                         
   6  14   7         32.16          1.26        27.15 o                         
   9  14   7         85.63         90.29        40.52 o                         
 -23  15   7        120.13         58.72        34.26 o                         
 -20  15   7        797.56        848.59       108.98 o                         
 -17  15   7         63.41        106.66        32.09 o                         
 -14  15   7         51.20         25.37        21.39 o                         
 -11  15   7         49.05         56.27        19.38 o                         
  -8  15   7         23.77        -15.41        20.59 o                         
  -5  15   7         72.66         44.28        24.27 o                         
  -2  15   7          1.39          5.95        25.34 o                         
   1  15   7          3.39         31.27        27.06 o                         
   4  15   7         40.29         80.28        33.59 o                         
   7  15   7          0.00        -15.88        29.61 o                         
 -22  16   7          1.26        -25.49        25.49 o                         
 -19  16   7        188.42        115.89        35.93 o                         
 -16  16   7        180.25        117.30        39.91 o                         
 -13  16   7        734.68        667.76        94.36 o                         
 -10  16   7         17.09         38.44        18.54 o                         
  -7  16   7        166.89        155.81        27.90 o                         
  -4  16   7         18.64          2.53        24.86 o                         
  -1  16   7        135.78        126.42        36.33 o                         
   2  16   7         60.04         -0.99        26.94 o                         
   5  16   7         70.17          8.37        49.18 o                         
 -21  17   7        468.40        375.21        54.72 o                         
 -18  17   7        365.28        369.82        91.69 o                         
 -15  17   7         99.00         84.34        25.54 o                         
 -12  17   7        380.63        335.85        34.71 o                         
  -9  17   7        399.01        402.02        38.81 o                         
  -6  17   7        245.89        257.63        62.06 o                         
  -3  17   7        245.97        266.52        44.15 o                         
   0  17   7         12.14         -3.26        25.85 o                         
   3  17   7         22.88         -4.77        27.23 o                         
   6  17   7        262.37        280.05        71.57 o                         
 -20  18   7         66.26         39.04        30.72 o                         
 -17  18   7        153.35        117.28        34.91 o                         
 -14  18   7        186.63        177.49        26.67 o                         
 -11  18   7         10.27          5.28        19.50 o                         
  -8  18   7         28.66         55.57        24.91 o                         
  -5  18   7         90.91         58.33        30.38 o                         
  -2  18   7         43.07         97.26        34.15 o                         
   1  18   7          9.24        -28.75        28.75 o                         
   4  18   7         24.05        -20.29        27.74 o                         
 -22  19   7         45.50        -34.92        34.92 o                         
 -19  19   7         55.88         97.20        35.62 o                         
 -16  19   7        155.54        106.30        39.04 o                         
 -13  19   7         73.17         70.05        21.33 o                         
 -10  19   7         11.68          1.14        23.55 o                         
  -7  19   7        168.99        180.30        34.49 o                         
  -4  19   7          7.47         37.63        28.13 o                         
  -1  19   7          0.16         24.61        30.48 o                         
   2  19   7         59.64         57.52        37.09 o                         
 -21  20   7          0.02        -25.56        25.56 o                         
 -18  20   7          1.20        -22.38        27.83 o                         
 -15  20   7         60.37         28.25        20.22 o                         
 -12  20   7        150.22        180.63        35.15 o                         
  -9  20   7         16.59         -2.60        24.70 o                         
  -6  20   7        161.95        116.69        35.74 o                         
  -3  20   7        136.85        129.05        38.94 o                         
   0  20   7          9.63         10.93        29.55 o                         
 -20  21   7          0.10        -22.18        22.18 o                         
 -17  21   7          8.16        -27.74        27.74 o                         
 -14  21   7        273.01        382.95        38.37 o                         
 -11  21   7         76.80        129.09        31.23 o                         
  -8  21   7        303.93        319.89        50.23 o                         
  -5  21   7         66.03         26.56        33.31 o                         
  -2  21   7         16.91         20.86        40.87 o                         
 -19  22   7          0.00         37.79        53.03 o                         
 -16  22   7          0.33         -7.03        19.89 o                         
 -13  22   7         34.94         26.09        21.92 o                         
 -10  22   7          2.07         21.18        25.57 o                         
  -7  22   7        241.62        334.44        50.56 o                         
  -4  22   7         77.52         84.25        39.11 o                         
 -15  23   7          1.77         -5.92        22.13 o                         
 -12  23   7         60.75         88.54        30.31 o                         
  -9  23   7        183.85        161.17        42.54 o                         
  -6  23   7         42.55         -7.51        43.13 o                         
   0   1   8        371.88        419.22        31.49 o                         
  -2   2   8        635.79        714.37        46.12 o                         
   1   2   8        449.95        535.35        35.87 o                         
  -4   3   8        271.14        263.25        27.61 o                         
  -1   3   8         10.95         16.32        15.47 o                         
   2   3   8        536.96        554.94        37.21 o                         
  -6   4   8        156.92        125.89        24.14 o                         
  -3   4   8        132.48        171.21        23.80 o                         
   0   4   8        250.33        225.67        24.26 o                         
   3   4   8        202.73        245.17        28.96 o                         
  -8   5   8        185.39        213.15        31.55 o                         
  -5   5   8        801.62        966.65        61.39 o                         
  -2   5   8        272.40        234.12        26.64 o                         
   1   5   8        231.43        262.90        30.17 o                         
   4   5   8        695.85        643.08        53.61 o                         
 -10   6   8          0.15        -10.42        19.84 o                         
  -7   6   8        492.03        589.31        44.88 o                         
  -4   6   8         33.00          3.68        18.21 o                         
  -1   6   8        113.17        102.30        20.72 o                         
   2   6   8       2721.42       3059.67       157.63 o                         
   5   6   8         81.51         38.20        29.16 o                         
 -12   7   8          9.78          5.78        25.98 o                         
  -9   7   8         67.24         60.41        22.44 o                         
  -6   7   8        101.01        157.56        29.81 o                         
  -3   7   8        662.37        690.92        60.73 o                         
   0   7   8        498.21        554.56        44.33 o                         
   3   7   8        162.62        160.25        32.44 o                         
   6   7   8         71.00         26.85        29.42 o                         
 -14   8   8        110.64         85.18        44.33 o                         
 -11   8   8          9.83         25.77        20.97 o                         
  -8   8   8        193.07        295.69        32.48 o                         
  -5   8   8         81.08         55.12        21.76 o                         
  -2   8   8         14.29        -16.11        16.11 o                         
   1   8   8        768.65        869.67        65.42 o                         
   4   8   8         39.36         44.96        30.82 o                         
   7   8   8          8.28          8.96        28.25 o                         
 -16   9   8          7.89        -14.03        29.11 o                         
 -13   9   8        125.14         77.51        31.61 o                         
 -10   9   8        376.47        439.30        39.63 o                         
  -7   9   8       1647.33       1812.17       117.80 o                         
  -4   9   8         67.82         67.25        20.30 o                         
  -1   9   8       1469.55       1372.67        87.73 o                         
   2   9   8        157.43        181.19        38.00 o                         
   5   9   8         15.20         37.04        32.96 o                         
   8   9   8        185.27        127.91        80.69 o                         
 -18  10   8         27.26         23.16        32.03 o                         
 -15  10   8        169.47        134.33        37.53 o                         
 -12  10   8         85.12         61.98        28.32 o                         
  -9  10   8       1522.59       1487.78       128.09 o                         
  -6  10   8         92.31        119.16        28.26 o                         
  -3  10   8        643.58        602.60        65.51 o                         
   0  10   8        206.80        132.90        35.19 o                         
   3  10   8         63.44         20.63        25.28 o                         
   6  10   8         97.77         14.31        43.61 o                         
   9  10   8        105.88         81.71        35.62 o                         
 -20  11   8        284.97        238.56        54.37 o                         
 -17  11   8         60.60         55.56        34.35 o                         
 -14  11   8          5.69         12.38        31.17 o                         
 -11  11   8        764.88        761.33        55.35 o                         
  -8  11   8         74.24         72.71        24.39 o                         
  -5  11   8         17.28         12.54        17.41 o                         
  -2  11   8        185.41        204.73        39.45 o                         
   1  11   8        927.72        830.01        76.33 o                         
   4  11   8         44.22         31.91        49.18 o                         
   7  11   8        234.32        190.04        44.19 o                         
 -19  12   8        107.35         83.14        38.89 o                         
 -16  12   8         12.63         38.18        30.73 o                         
 -13  12   8         12.94        -24.76        28.05 o                         
 -10  12   8        657.14        738.70        56.51 o                         
  -7  12   8        482.64        562.37        44.36 o                         
  -4  12   8        103.74         62.53        24.88 o                         
  -1  12   8        562.65        529.12        60.53 o                         
   2  12   8          3.20         25.33        29.76 o                         
   5  12   8         26.48         10.94        30.49 o                         
   8  12   8        144.17        190.36        42.34 o                         
 -18  13   8          8.76          5.39        27.15 o                         
 -15  13   8         82.65        103.56        37.44 o                         
 -12  13   8          1.11         -5.28        20.87 o                         
  -9  13   8         48.48         59.21        22.94 o                         
  -6  13   8          7.57          7.07        20.31 o                         
  -3  13   8        306.99        242.54        43.29 o                         
   0  13   8        170.47        131.78        38.50 o                         
   3  13   8        133.66        151.59        39.91 o                         
   6  13   8         90.05        119.20        35.81 o                         
 -17  14   8        287.81        247.68        51.41 o                         
 -14  14   8         44.62          3.45        28.12 o                         
 -11  14   8        192.27        184.85        30.11 o                         
  -8  14   8        253.97        359.02        44.03 o                         
  -5  14   8         10.84        -20.95        41.56 o                         
  -2  14   8        341.40        360.08        50.68 o                         
   1  14   8        787.60        665.54        71.31 o                         
   4  14   8          1.48         45.94        52.99 o                         
 -19  15   8        244.70        199.39        44.76 o                         
 -16  15   8        325.49        280.46        49.39 o                         
 -13  15   8          4.41        -20.46        20.46 o                         
 -10  15   8        130.31         80.61        25.57 o                         
  -7  15   8        328.86        357.95        56.22 o                         
  -4  15   8         50.48         84.84        41.21 o                         
  -1  15   8         86.59         97.44        54.03 o                         
   2  15   8         36.57         20.70        26.94 o                         
 -18  16   8         62.23         38.57        32.58 o                         
 -15  16   8          5.10        -25.20        28.40 o                         
 -12  16   8        847.84       1023.11       135.31 o                         
  -9  16   8        173.76        144.41        27.62 o                         
  -6  16   8         30.48         60.46        31.25 o                         
  -3  16   8        433.26        536.92        85.54 o                         
   0  16   8        186.13        179.26        43.17 o                         
 -17  17   8         56.21         27.05        32.95 o                         
 -14  17   8          0.28        -36.36        36.36 o                         
 -11  17   8         55.40          8.92        21.73 o                         
  -8  17   8          6.46         11.73        23.92 o                         
  -5  17   8          0.40        -12.75        26.12 o                         
  -2  17   8         75.07        156.33        40.89 o                         
   1  17   8         23.33          9.74        38.06 o                         
 -16  18   8         17.53        -30.23        30.23 o                         
 -13  18   8          5.33        -19.47        21.87 o                         
 -10  18   8         68.52        126.85        26.69 o                         
  -7  18   8          6.86         18.10        28.04 o                         
  -4  18   8        493.27        560.18        63.08 o                         
  -1  18   8         42.06         36.05        34.15 o                         
 -15  19   8         23.57        -29.79        32.27 o                         
 -12  19   8          0.03          1.64        24.03 o                         
  -9  19   8         92.07         44.04        43.58 o                         
  -6  19   8        122.82        166.06        64.07 o                         
 -11  20   8        144.02         84.58        35.59 o                         
  -8  20   8         67.84         52.55        32.13 o                         
   0   0   9        180.16        231.68        71.98 o                         
   1   1   9          1.12          4.53        19.72 o                         
  -1   2   9        154.84        188.95        28.45 o                         
   2   2   9        161.23        250.19        32.59 o                         
  -3   3   9        426.38        443.61        41.62 o                         
   0   3   9         35.47         32.83        23.25 o                         
   3   3   9        134.54        227.94        35.46 o                         
  -5   4   9        585.29        743.87        55.04 o                         
  -2   4   9        113.22        181.65        29.46 o                         
   1   4   9        184.97        180.18        33.36 o                         
   4   4   9          0.98        -21.59        21.59 o                         
  -7   5   9        852.69        933.09        86.72 o                         
  -4   5   9        188.99        249.02        31.88 o                         
  -1   5   9        193.46        295.65        36.47 o                         
   2   5   9        195.47        218.03        40.10 o                         
   5   5   9         11.14         13.81        31.54 o                         
  -9   6   9        140.70         98.79        55.41 o                         
  -6   6   9       2034.90       2399.25       151.67 o                         
  -3   6   9        373.22        274.19        33.63 o                         
   0   6   9         77.94         77.88        24.74 o                         
   3   6   9        166.22        134.30        61.99 o                         
   6   6   9         17.67         80.63        36.30 o                         
 -11   7   9          8.13        -27.99        27.99 o                         
  -8   7   9          2.89        -21.37        21.98 o                         
  -5   7   9        512.37        573.77        62.28 o                         
  -2   7   9        103.86         71.89        27.20 o                         
   1   7   9         36.03         23.71        26.91 o                         
   4   7   9         17.43        -18.97        30.90 o                         
   7   7   9        247.50        233.99        47.42 o                         
 -13   8   9        191.71        135.06        41.26 o                         
 -10   8   9          0.09         -8.42        29.09 o                         
  -7   8   9        291.68        325.95        37.58 o                         
  -4   8   9          1.97         -7.26        23.08 o                         
  -1   8   9        150.94        172.10        33.30 o                         
   2   8   9        140.16        105.38        35.93 o                         
   5   8   9         54.91        -16.57        31.93 o                         
 -15   9   9         68.28         54.83        37.92 o                         
 -12   9   9        136.03        124.03        55.76 o                         
  -9   9   9          5.77         35.00        23.73 o                         
  -6   9   9          0.49         -4.24        21.90 o                         
  -3   9   9          0.00        -11.86        21.39 o                         
   0   9   9         27.73         31.06        26.47 o                         
   3   9   9         22.42        -29.83        29.83 o                         
   6   9   9         72.56         80.84        38.39 o                         
 -14  10   9          5.69        -28.82        35.68 o                         
 -11  10   9          0.05        -27.90        27.90 o                         
  -8  10   9         54.23         86.84        25.90 o                         
  -5  10   9         66.30        134.68        29.51 o                         
  -2  10   9          3.50        -15.77        26.02 o                         
   1  10   9          2.09        -11.86        34.29 o                         
   4  10   9        114.45         87.75        39.14 o                         
 -13  11   9         54.00         59.54        35.21 o                         
 -10  11   9        288.96        267.66        37.76 o                         
  -7  11   9        441.07        518.23        46.31 o                         
  -4  11   9         40.90         44.58        29.62 o                         
  -1  11   9         88.18         64.76        30.02 o                         
   2  11   9         59.01         79.09        35.87 o                         
 -12  12   9        240.53        216.74        43.49 o                         
  -9  12   9        134.62        176.00        30.85 o                         
  -6  12   9        437.00        453.56        66.71 o                         
  -3  12   9          2.24        -24.76        24.76 o                         
   0  12   9          2.74         20.84        33.90 o                         
 -11  13   9        333.11        267.89        42.61 o                         
  -8  13   9        189.60        159.09        44.46 o                         
  -5  13   9         30.15         42.86        35.58 o                         
  -2  13   9        243.24        324.14        55.41 o                         
 -10  14   9         21.12         42.42        27.59 o                         
  -7  14   9         62.65         62.51        43.60 o                         
  -4  14   9         91.05         84.43        33.44 o                         
  -9  15   9          0.62         33.41        27.39 o                         
  -6  15   9        103.64         72.17        32.15 o                         
  -1   1  10         27.39         32.97        27.54 o                         
  -3   2  10        216.19        169.14        37.33 o                         
   0   2  10        151.33         94.65        45.99 o                         
  -5   3  10        180.50        132.35        48.14 o                         
  -2   3  10         19.44         60.59        28.66 o                         
   1   3  10        278.68        333.44        48.16 o                         
  -4   4  10         71.09         28.10        29.63 o                         
  -1   4  10          2.62        -33.94        33.94 o                         
  -3   5  10         91.09        139.64        35.43 o                         
   0   5  10        354.66        227.95        98.38 o                         
                                                                                
